# Supplementary material for: The interplay between neoantigens and immune cells in sarcomas treated with checkpoint inhibition
Source: Front Immunol. 2023 Sep 20;14:1226445. doi: 10.3389/fimmu.2023.1226445 (PMC10548483; doi:10.3389/fimmu.2023.1226445)
Supplement: Supplementary file 8 [file Table_1.xlsx]

## Sheet: DEGs
# Differential gene expression analysis via DeSeq2 package
## Differentially expressed genes (DEGs) obtained filtered using pvalue<0.05
baseMean	log2FoldChange	lfcSE	stat	pvalue	padj	ensembl_id	hgnc_symbol	description
69.6824	3.43421	0.590147	5.3409	9.25e-08	0.000120857	ENSG00000175793	SFN	stratifin [Source:HGNC Symbol;Acc:HGNC:10773]
124.679	-1.83274	0.632919	-4.74073	2.13e-06	0.00261907	ENSG00000254585	MAGEL2	MAGE family member L2 [Source:HGNC Symbol;Acc:HGNC:6814]
678.747	-2.33879	0.545546	-4.59818	4.26e-06	0.00495045	ENSG00000162944	RFTN2	raftlin family member 2 [Source:HGNC Symbol;Acc:HGNC:26402]
1863.1	2.80484	0.5778	4.547	5.44e-06	0.00581227	ENSG00000167972	ABCA3	ATP binding cassette subfamily A member 3 [Source:HGNC Symbol;Acc:HGNC:33]
142.831	-1.09376	0.624687	-4.54247	5.56e-06	0.00581227	ENSG00000164093	PITX2	paired like homeodomain 2 [Source:HGNC Symbol;Acc:HGNC:9005]
1279.92	-1.71745	0.633761	-4.48954	7.14e-06	0.00693896	ENSG00000106809	OGN	osteoglycin [Source:HGNC Symbol;Acc:HGNC:8126]
5596.77	-1.64382	0.635626	-4.40708	1.05e-05	0.00912767	ENSG00000157766	ACAN	aggrecan [Source:HGNC Symbol;Acc:HGNC:319]
89.377	-2.31489	0.556099	-4.35098	1.36e-05	0.0113347	ENSG00000169282	KCNAB1	potassium voltage-gated channel subfamily A regulatory beta subunit 1 [Source:HGNC Symbol;Acc:HGNC:6228]
887.39	1.94769	0.463516	4.14404	3.41e-05	0.0264241	ENSG00000164168	TMEM184C	transmembrane protein 184C [Source:HGNC Symbol;Acc:HGNC:25587]
214.187	-1.12793	0.626556	-4.07004	4.7e-05	0.035099	ENSG00000204248	COL11A2	collagen type XI alpha 2 chain [Source:HGNC Symbol;Acc:HGNC:2187]
48.7103	2.54442	0.592968	3.99214	6.55e-05	0.0451525	ENSG00000021300	PLEKHB1	pleckstrin homology domain containing B1 [Source:HGNC Symbol;Acc:HGNC:19079]
46.5059	1.64692	0.410908	3.98688	6.69e-05	0.0451525	ENSG00000161653	NAGS	N-acetylglutamate synthase [Source:HGNC Symbol;Acc:HGNC:17996]
69.6202	3.10139	0.632525	3.9775	6.96e-05	0.0455029	ENSG00000133063	CHIT1	chitinase 1 [Source:HGNC Symbol;Acc:HGNC:1936]
35.9497	-2.15269	0.614638	-3.96755	7.26e-05	0.0460079	ENSG00000138315	OIT3	oncoprotein induced transcript 3 [Source:HGNC Symbol;Acc:HGNC:29953]
485.746	2.93151	0.632053	3.94454	8e-05	0.0474068	ENSG00000012223	LTF	lactotransferrin [Source:HGNC Symbol;Acc:HGNC:6720]
398.271	-2.68193	0.545418	-3.933	8.39e-05	0.0474068	ENSG00000170962	PDGFD	platelet derived growth factor D [Source:HGNC Symbol;Acc:HGNC:30620]
452.896	1.91221	0.580824	3.91117	9.19e-05	0.050537	ENSG00000100625	SIX4	SIX homeobox 4 [Source:HGNC Symbol;Acc:HGNC:10890]
590.61	-1.53787	0.635922	-3.90483	9.43e-05	0.0505493	ENSG00000056998	GYG2	glycogenin 2 [Source:HGNC Symbol;Acc:HGNC:4700]
101.297	-1.08198	0.625333	-3.88535	0.00010218	0.0521747	ENSG00000140839	CLEC18B	C-type lectin domain family 18 member B [Source:HGNC Symbol;Acc:HGNC:33849]
262.378	-1.83464	0.6243	-3.88504	0.000102313	0.0521747	ENSG00000162444	RBP7	retinol binding protein 7 [Source:HGNC Symbol;Acc:HGNC:30316]
26.7546	-1.0914	0.624414	-3.855	0.000115729	0.0562712	ENSG00000164107	HAND2	heart and neural crest derivatives expressed 2 [Source:HGNC Symbol;Acc:HGNC:4808]
3986.42	2.66668	0.619781	3.83683	0.000124631	0.0579903	ENSG00000144810	COL8A1	collagen type VIII alpha 1 chain [Source:HGNC Symbol;Acc:HGNC:2215]
20.6456	-1.30956	0.632722	-3.83648	0.000124812	0.0579903	ENSG00000105509	HAS1	hyaluronan synthase 1 [Source:HGNC Symbol;Acc:HGNC:4818]
16.0638	-2.18397	0.558629	-3.8109	0.000138461	0.0609948	ENSG00000230359	TPI1P2	triosephosphate isomerase 1 pseudogene 2 [Source:HGNC Symbol;Acc:HGNC:38069]
41.3169	2.70252	0.625645	3.80443	0.000142133	0.0609948	ENSG00000144045	DQX1	DEAQ-box RNA dependent ATPase 1 [Source:HGNC Symbol;Acc:HGNC:20410]
1618.21	-1.12028	0.627329	-3.78297	0.000154965	0.0639928	ENSG00000077522	ACTN2	actinin alpha 2 [Source:HGNC Symbol;Acc:HGNC:164]
443.959	2.11913	0.54174	3.77832	0.000157887	0.0639928	ENSG00000167642	SPINT2	serine peptidase inhibitor, Kunitz type 2 [Source:HGNC Symbol;Acc:HGNC:11247]
741.931	-1.14195	0.629479	-3.76743	0.000164939	0.065067	ENSG00000198838	RYR3	ryanodine receptor 3 [Source:HGNC Symbol;Acc:HGNC:10485]
7.2991	3.37356	0.606448	3.75897	0.000170617	0.0660605	ENSG00000196431	CRYBA4	crystallin beta A4 [Source:HGNC Symbol;Acc:HGNC:2396]
33021.3	-1.0569	0.625171	-3.71589	0.000202486	0.0769741	ENSG00000100985	MMP9	matrix metallopeptidase 9 [Source:HGNC Symbol;Acc:HGNC:7176]
1901.34	2.51313	0.618939	3.64278	0.000269708	0.0989307	ENSG00000185499	MUC1	mucin 1, cell surface associated [Source:HGNC Symbol;Acc:HGNC:7508]
261.04	3.14845	0.620702	3.63645	0.000276426	0.099647	ENSG00000211892	IGHG4	immunoglobulin heavy constant gamma 4 (G4m marker) [Source:HGNC Symbol;Acc:HGNC:5528]
879.319	-1.63505	0.63135	-3.61106	0.000304953	0.107687	ENSG00000112837	TBX18	T-box transcription factor 18 [Source:HGNC Symbol;Acc:HGNC:11595]
355.503	-1.06643	0.62591	-3.60761	0.000309032	0.107687	ENSG00000188487	INSC	INSC spindle orientation adaptor protein [Source:HGNC Symbol;Acc:HGNC:33116]
27.815	-1.91245	0.613624	-3.56508	0.000363747	0.117523	ENSG00000282057		novel transcript
2205.05	-1.74966	0.621953	-3.56088	0.000369608	0.117523	ENSG00000105472	CLEC11A	C-type lectin domain containing 11A [Source:HGNC Symbol;Acc:HGNC:10576]
34.5546	-1.0991	0.625999	-3.55731	0.000374665	0.117523	ENSG00000069482	GAL	galanin and GMAP prepropeptide [Source:HGNC Symbol;Acc:HGNC:4114]
54.3202	-1.7857	0.623574	-3.55206	0.000382224	0.117523	ENSG00000278619	MRM1	mitochondrial rRNA methyltransferase 1 [Source:HGNC Symbol;Acc:HGNC:26202]
122.235	-1.52878	0.634822	-3.54079	0.000398937	0.119028	ENSG00000133937	GSC	goosecoid homeobox [Source:HGNC Symbol;Acc:HGNC:4612]
370.15	-1.17693	0.631658	-3.53733	0.000404197	0.119028	ENSG00000173868	PHOSPHO1	phosphoethanolamine/phosphocholine phosphatase 1 [Source:HGNC Symbol;Acc:HGNC:16815]
676.736	-1.49333	0.429149	-3.50852	0.000450607	0.125617	ENSG00000221968	FADS3	fatty acid desaturase 3 [Source:HGNC Symbol;Acc:HGNC:3576]
34.5608	2.80024	0.634586	3.4986	0.0004677	0.126996	ENSG00000132517	SLC52A1	solute carrier family 52 member 1 [Source:HGNC Symbol;Acc:HGNC:30225]
13.4179	2.13482	0.610242	3.46422	0.00053177	0.138609	ENSG00000224650	IGHV3-74	immunoglobulin heavy variable 3-74 [Source:HGNC Symbol;Acc:HGNC:5624]
5367.04	-1.53864	0.633459	-3.44212	0.00057718	0.147167	ENSG00000091656	ZFHX4	zinc finger homeobox 4 [Source:HGNC Symbol;Acc:HGNC:30939]
204.561	1.35901	0.394425	3.43081	0.000601781	0.151591	ENSG00000106477	CEP41	centrosomal protein 41 [Source:HGNC Symbol;Acc:HGNC:12370]
40.6505	2.79995	0.631311	3.41905	0.000628413	0.156415	ENSG00000141579	ZNF750	zinc finger protein 750 [Source:HGNC Symbol;Acc:HGNC:25843]
765.125	1.09511	0.321178	3.40485	0.000662009	0.162839	ENSG00000128607	KLHDC10	kelch domain containing 10 [Source:HGNC Symbol;Acc:HGNC:22194]
14.118	-1.1502	0.627339	-3.39915	0.000675959	0.164337	ENSG00000180777	ANKRD30B	ankyrin repeat domain 30B [Source:HGNC Symbol;Acc:HGNC:24165]
14.4363	2.04806	0.505515	3.35999	0.000779453	0.181076	ENSG00000204544	MUC21	mucin 21, cell surface associated [Source:HGNC Symbol;Acc:HGNC:21661]
331.141	-1.78217	0.586091	-3.3396	0.000838987	0.192764	ENSG00000152953	STK32B	serine/threonine kinase 32B [Source:HGNC Symbol;Acc:HGNC:14217]
15.9143	-1.81561	0.630605	-3.32243	0.000892378	0.202554	ENSG00000188573	FBLL1	fibrillarin like 1 [Source:HGNC Symbol;Acc:HGNC:35458]
2458.78	-1.64282	0.624625	-3.31599	0.00091318	0.202554	ENSG00000197594	ENPP1	ectonucleotide pyrophosphatase/phosphodiesterase 1 [Source:HGNC Symbol;Acc:HGNC:3356]
27.4995	2.77023	0.623947	3.31272	0.000923933	0.202554	ENSG00000113722	CDX1	caudal type homeobox 1 [Source:HGNC Symbol;Acc:HGNC:1805]
546.803	1.29789	0.39035	3.31132	0.000928558	0.202554	ENSG00000008853	RHOBTB2	Rho related BTB domain containing 2 [Source:HGNC Symbol;Acc:HGNC:18756]
171.434	-1.57379	0.630815	-3.30888	0.000936683	0.202554	ENSG00000122420	PTGFR	prostaglandin F receptor [Source:HGNC Symbol;Acc:HGNC:9600]
65.6981	-1.72286	0.635532	-3.29083	0.000998934	0.210967	ENSG00000143632	ACTA1	actin alpha 1, skeletal muscle [Source:HGNC Symbol;Acc:HGNC:129]
6.86992	-1.65369	0.635799	-3.28079	0.00103518	0.214292	ENSG00000267552		novel transcript
52.0021	2.02075	0.584932	3.26952	0.00107731	0.216694	ENSG00000185634	SHC4	SHC adaptor protein 4 [Source:HGNC Symbol;Acc:HGNC:16743]
356.734	-1.15926	0.631972	-3.26937	0.00107787	0.216694	ENSG00000176887	SOX11	SRY-box transcription factor 11 [Source:HGNC Symbol;Acc:HGNC:11191]
285.929	2.45259	0.635112	3.26515	0.00109407	0.217855	ENSG00000182107	TMEM30B	transmembrane protein 30B [Source:HGNC Symbol;Acc:HGNC:27254]
63.9961	-1.96916	0.622643	-3.24041	0.00119358	0.233263	ENSG00000137968	SLC44A5	solute carrier family 44 member 5 [Source:HGNC Symbol;Acc:HGNC:28524]
2755.76	-1.69735	0.551007	-3.24019	0.0011945	0.233263	ENSG00000132561	MATN2	matrilin 2 [Source:HGNC Symbol;Acc:HGNC:6908]
120.274	-1.72938	0.629976	-3.23602	0.0012121	0.233263	ENSG00000007314	SCN4A	sodium voltage-gated channel alpha subunit 4 [Source:HGNC Symbol;Acc:HGNC:10591]
487.571	2.30082	0.628227	3.23248	0.00122721	0.233263	ENSG00000078114	NEBL	nebulette [Source:HGNC Symbol;Acc:HGNC:16932]
73.3646	2.57012	0.634157	3.23248	0.00122723	0.233263	ENSG00000137709	POU2F3	POU class 2 homeobox 3 [Source:HGNC Symbol;Acc:HGNC:19864]
148.642	-1.25249	0.634798	-3.22336	0.00126696	0.238282	ENSG00000102385	DRP2	dystrophin related protein 2 [Source:HGNC Symbol;Acc:HGNC:3032]
612.282	-1.40357	0.635498	-3.20214	0.00136413	0.24801	ENSG00000146250	PRSS35	serine protease 35 [Source:HGNC Symbol;Acc:HGNC:21387]
41.172	1.70153	0.520739	3.19864	0.00138076	0.24887	ENSG00000157992	KRTCAP3	keratinocyte associated protein 3 [Source:HGNC Symbol;Acc:HGNC:28943]
415.228	-1.28672	0.635621	-3.1899	0.00142324	0.252945	ENSG00000050628	PTGER3	prostaglandin E receptor 3 [Source:HGNC Symbol;Acc:HGNC:9595]
41.8164	-1.73512	0.613802	-3.18646	0.00144027	0.253051	ENSG00000183281	PLGLB1	plasminogen like B1 [Source:HGNC Symbol;Acc:HGNC:9072]
115.365	-1.25217	0.634951	-3.17502	0.00149828	0.260388	ENSG00000122574	WIPF3	WAS/WASL interacting protein family member 3 [Source:HGNC Symbol;Acc:HGNC:22004]
65.8951	-1.67982	0.547586	-3.17334	0.00150694	0.260388	ENSG00000197472	ZNF695	zinc finger protein 695 [Source:HGNC Symbol;Acc:HGNC:30954]
2386.65	1.90531	0.575087	3.15987	0.00157839	0.2705	ENSG00000188906	LRRK2	leucine rich repeat kinase 2 [Source:HGNC Symbol;Acc:HGNC:18618]
12.0658	-1.47087	0.635952	-3.15371	0.00161208	0.274027	ENSG00000144583	MARCHF4	membrane associated ring-CH-type finger 4 [Source:HGNC Symbol;Acc:HGNC:29269]
22.6646	-1.72816	0.548323	-3.13911	0.00169463	0.282828	ENSG00000237037	NDUFA6-DT	NDUFA6 divergent transcript [Source:HGNC Symbol;Acc:HGNC:45273]
24.9656	-1.17986	0.630002	-3.1321	0.00173559	0.282828	ENSG00000101489	CELF4	CUGBP Elav-like family member 4 [Source:HGNC Symbol;Acc:HGNC:14015]
10.1393	-1.13847	0.626848	-3.12322	0.00178882	0.283731	ENSG00000122375	OPN4	opsin 4 [Source:HGNC Symbol;Acc:HGNC:14449]
1220.94	1.1587	0.369969	3.12282	0.0017913	0.283731	ENSG00000057019	DCBLD2	discoidin, CUB and LCCL domain containing 2 [Source:HGNC Symbol;Acc:HGNC:24627]
15.1946	-1.2766	0.63346	-3.11825	0.00181926	0.285158	ENSG00000184344	GDF3	growth differentiation factor 3 [Source:HGNC Symbol;Acc:HGNC:4218]
1592.6	-1.24373	0.635238	-3.10185	0.00192313	0.293495	ENSG00000176049	JAKMIP2	janus kinase and microtubule interacting protein 2 [Source:HGNC Symbol;Acc:HGNC:29067]
77.2414	-1.63444	0.614672	-3.09706	0.00195451	0.296122	ENSG00000164627	KIF6	kinesin family member 6 [Source:HGNC Symbol;Acc:HGNC:21202]
149.222	2.55205	0.627173	3.09464	0.00197052	0.2964	ENSG00000101443	WFDC2	WAP four-disulfide core domain 2 [Source:HGNC Symbol;Acc:HGNC:15939]
71.988	1.89069	0.582655	3.0871	0.00202118	0.300764	ENSG00000235098	ANKRD65	ankyrin repeat domain 65 [Source:HGNC Symbol;Acc:HGNC:42950]
1219.12	-1.56528	0.624298	-3.08606	0.0020283	0.300764	ENSG00000110693	SOX6	SRY-box transcription factor 6 [Source:HGNC Symbol;Acc:HGNC:16421]
8.46532	2.37037	0.627603	3.08083	0.00206425	0.303938	ENSG00000187066	TMEM262	transmembrane protein 262 [Source:HGNC Symbol;Acc:HGNC:49389]
59.3005	-1.34214	0.635955	-3.07089	0.00213422	0.30616	ENSG00000188916	INSYN2A	inhibitory synaptic factor 2A [Source:HGNC Symbol;Acc:HGNC:33859]
1769.95	-1.15809	0.630444	-3.06991	0.00214123	0.30616	ENSG00000167210	LOXHD1	lipoxygenase homology PLAT domains 1 [Source:HGNC Symbol;Acc:HGNC:26521]
230.799	-1.02754	0.625841	-3.06834	0.00215255	0.30616	ENSG00000198842	STYXL2	serine/threonine/tyrosine interacting like 2 [Source:HGNC Symbol;Acc:HGNC:25034]
18.2516	-1.46454	0.635416	-3.06424	0.0021822	0.308281	ENSG00000230021		septin 14 (SEPT14) pseudogene
19.8573	-1.15934	0.630497	-3.05947	0.00221727	0.309201	ENSG00000156194	PPEF2	protein phosphatase with EF-hand domain 2 [Source:HGNC Symbol;Acc:HGNC:9244]
12.2439	-2.11543	0.629464	-3.05933	0.0022183	0.309201	ENSG00000180209	MYL11	myosin light chain 11 [Source:HGNC Symbol;Acc:HGNC:29824]
197.84	-1.08333	0.629464	-3.05543	0.0022474	0.311183	ENSG00000215030	RPL13P12	ribosomal protein L13 pseudogene 12 [Source:HGNC Symbol;Acc:HGNC:35701]
32.7987	-1.08739	0.628064	-3.05028	0.00228628	0.314483	ENSG00000284874		novel transcript
9.80378	-1.52545	0.635821	-3.04347	0.00233869	0.319591	ENSG00000205143	ARID3C	AT-rich interaction domain 3C [Source:HGNC Symbol;Acc:HGNC:21209]
168.934	-1.63607	0.594959	-3.03101	0.00243734	0.329579	ENSG00000166148	AVPR1A	arginine vasopressin receptor 1A [Source:HGNC Symbol;Acc:HGNC:895]
8.05229	-1.19926	0.629473	-3.0277	0.00246423	0.329579	ENSG00000240089	BMS1P3	BMS1 pseudogene 3 [Source:HGNC Symbol;Acc:HGNC:23651]
127.732	-1.48356	0.631459	-3.0213	0.00251695	0.333065	ENSG00000080031	PTPRH	protein tyrosine phosphatase receptor type H [Source:HGNC Symbol;Acc:HGNC:9672]
403.091	-1.54284	0.528888	-3.01006	0.00261197	0.343466	ENSG00000135407	AVIL	advillin [Source:HGNC Symbol;Acc:HGNC:14188]
67.2992	-1.20957	0.632334	-3.00694	0.00263894	0.344844	ENSG00000177238	TRIM72	tripartite motif containing 72 [Source:HGNC Symbol;Acc:HGNC:32671]
35.0978	2.02047	0.617426	2.99224	0.00276941	0.359645	ENSG00000181392	SYNE4	spectrin repeat containing nuclear envelope family member 4 [Source:HGNC Symbol;Acc:HGNC:26703]
1593.21	1.89783	0.596818	2.98662	0.00282079	0.364055	ENSG00000101955	SRPX	sushi repeat containing protein X-linked [Source:HGNC Symbol;Acc:HGNC:11309]
77.2749	-1.56822	0.542999	-2.97806	0.00290078	0.372083	ENSG00000179071	CCDC89	coiled-coil domain containing 89 [Source:HGNC Symbol;Acc:HGNC:26762]
27.9152	-1.45357	0.487606	-2.97159	0.00296258	0.373797	ENSG00000267809	NDUFV2P1	NADH:ubiquinone oxidoreductase core subunit V2 pseudogene 1 [Source:HGNC Symbol;Acc:HGNC:7718]
204.077	-1.60228	0.601348	-2.96699	0.00300731	0.373797	ENSG00000110427	KIAA1549L	KIAA1549 like [Source:HGNC Symbol;Acc:HGNC:24836]
20.7346	-1.3421	0.634032	-2.96589	0.00301812	0.373797	ENSG00000139287	TPH2	tryptophan hydroxylase 2 [Source:HGNC Symbol;Acc:HGNC:20692]
853.664	-1.59669	0.597401	-2.96054	0.00307096	0.373797	ENSG00000162878	PKDCC	protein kinase domain containing, cytoplasmic [Source:HGNC Symbol;Acc:HGNC:25123]
13.825	-1.67118	0.623883	-2.95893	0.00308713	0.373797	ENSG00000234841		TAF4b RNA polymerase II, TATA box binding protein (TBP)-associated factor, 105kDa (TAF4B) pseudogene
74.1008	1.81302	0.584273	2.95498	0.00312689	0.373797	ENSG00000120217	CD274	CD274 molecule [Source:HGNC Symbol;Acc:HGNC:17635]
238.164	-1.31713	0.635863	-2.95494	0.00312731	0.373797	ENSG00000158445	KCNB1	potassium voltage-gated channel subfamily B member 1 [Source:HGNC Symbol;Acc:HGNC:6231]
361.225	-1.24336	0.635631	-2.95351	0.00314178	0.373797	ENSG00000145794	MEGF10	multiple EGF like domains 10 [Source:HGNC Symbol;Acc:HGNC:29634]
12.9551	-1.60044	0.529028	-2.95305	0.00314656	0.373797	ENSG00000262712		novel transcript
494.945	-1.49614	0.521593	-2.94909	0.00318712	0.376477	ENSG00000186642	PDE2A	phosphodiesterase 2A [Source:HGNC Symbol;Acc:HGNC:8777]
475.513	-1.47857	0.628774	-2.94446	0.00323524	0.378707	ENSG00000164418	GRIK2	glutamate ionotropic receptor kainate type subunit 2 [Source:HGNC Symbol;Acc:HGNC:4580]
245.75	-1.59552	0.588372	-2.94379	0.00324223	0.378707	ENSG00000157680	DGKI	diacylglycerol kinase iota [Source:HGNC Symbol;Acc:HGNC:2855]
6.54616	-1.14224	0.627087	-2.94013	0.00328078	0.381081	ENSG00000213860	RPL21P75	ribosomal protein L21 pseudogene 75 [Source:HGNC Symbol;Acc:HGNC:36460]
14.8932	1.77594	0.580649	2.93756	0.00330808	0.382129	ENSG00000204612	FOXB2	forkhead box B2 [Source:HGNC Symbol;Acc:HGNC:23315]
20.2117	-1.41596	0.47736	-2.93446	0.00334123	0.382963	ENSG00000279738		novel transcript, sense overlapping to EIF3L
109.766	-1.55959	0.61706	-2.93094	0.00337937	0.382963	ENSG00000188859	FAM78B	family with sequence similarity 78 member B [Source:HGNC Symbol;Acc:HGNC:13495]
8939.68	-1.56852	0.56895	-2.92836	0.00340755	0.382963	ENSG00000204291	COL15A1	collagen type XV alpha 1 chain [Source:HGNC Symbol;Acc:HGNC:2192]
74.4377	-1.02471	0.625792	-2.92568	0.00343707	0.382963	ENSG00000204577	LILRB3	leukocyte immunoglobulin like receptor B3 [Source:HGNC Symbol;Acc:HGNC:6607]
20.3425	-1.13283	0.63007	-2.92509	0.00344353	0.382963	ENSG00000213785	AKR1B1P3	aldo-keto reductase family 1 member B1 pseudogene 3 [Source:HGNC Symbol;Acc:HGNC:422]
50.9773	-1.16672	0.633368	-2.92434	0.00345182	0.382963	ENSG00000233913	RPL10P9	ribosomal protein L10 pseudogene 9 [Source:HGNC Symbol;Acc:HGNC:35579]
44.8282	2.38513	0.626509	2.92238	0.00347368	0.382963	ENSG00000146166	LGSN	lengsin, lens protein with glutamine synthetase domain [Source:HGNC Symbol;Acc:HGNC:21016]
17.4087	-1.46713	0.634963	-2.9218	0.00348015	0.382963	ENSG00000258967	HMGN1P3	high mobility group nucleosome binding domain 1 pseudogene 3 [Source:HGNC Symbol;Acc:HGNC:23343]
89.0455	1.99362	0.620856	2.91833	0.00351912	0.383444	ENSG00000181885	CLDN7	claudin 7 [Source:HGNC Symbol;Acc:HGNC:2049]
48.771	-1.60168	0.590582	-2.91815	0.0035212	0.383444	ENSG00000128298	BAIAP2L2	BAR/IMD domain containing adaptor protein 2 like 2 [Source:HGNC Symbol;Acc:HGNC:26203]
11.1489	-1.7396	0.591337	-2.90891	0.00362688	0.392906	ENSG00000276545	PCDHGB9P	protocadherin gamma subfamily B, 9 pseudogene [Source:HGNC Symbol;Acc:HGNC:15688]
545.662	1.12886	0.386987	2.90696	0.00364961	0.39333	ENSG00000162729	IGSF8	immunoglobulin superfamily member 8 [Source:HGNC Symbol;Acc:HGNC:17813]
143.836	-1.00108	0.346992	-2.8854	0.00390923	0.410724	ENSG00000256269	HMBS	hydroxymethylbilane synthase [Source:HGNC Symbol;Acc:HGNC:4982]
215.733	-1.28086	0.635952	-2.87834	0.00399768	0.415244	ENSG00000183785	TUBA8	tubulin alpha 8 [Source:HGNC Symbol;Acc:HGNC:12410]
6.85629	-1.68584	0.632332	-2.87723	0.00401183	0.415244	ENSG00000228970	UBTFL6	UBTF like 6 (pseudogene) [Source:HGNC Symbol;Acc:HGNC:35406]
457.473	1.91084	0.613267	2.87375	0.00405624	0.417772	ENSG00000115648	MLPH	melanophilin [Source:HGNC Symbol;Acc:HGNC:29643]
45.0534	-1.41236	0.633018	-2.86661	0.00414895	0.418374	ENSG00000236438	FAM157A	family with sequence similarity 157 member A [Source:HGNC Symbol;Acc:HGNC:34079]
224.238	-1.43179	0.630554	-2.86651	0.00415019	0.418374	ENSG00000102802	MEDAG	mesenteric estrogen dependent adipogenesis [Source:HGNC Symbol;Acc:HGNC:25926]
235.934	1.17967	0.409849	2.86561	0.00416213	0.418374	ENSG00000214530	STARD10	StAR related lipid transfer domain containing 10 [Source:HGNC Symbol;Acc:HGNC:10666]
60.4421	-1.57807	0.605429	-2.86373	0.00418682	0.418842	ENSG00000147145	LPAR4	lysophosphatidic acid receptor 4 [Source:HGNC Symbol;Acc:HGNC:4478]
28.7601	2.07059	0.633398	2.85878	0.00425271	0.421401	ENSG00000164379	FOXQ1	forkhead box Q1 [Source:HGNC Symbol;Acc:HGNC:20951]
90.4411	-1.12822	0.629744	-2.85403	0.00431682	0.422369	ENSG00000184937	WT1	WT1 transcription factor [Source:HGNC Symbol;Acc:HGNC:12796]
27.1352	-1.00438	0.62357	-2.85295	0.0043316	0.422369	ENSG00000188388	GOLGA6L3	golgin A6 family like 3 [Source:HGNC Symbol;Acc:HGNC:37441]
57.0777	-1.437	0.635543	-2.84913	0.00438384	0.422369	ENSG00000164708	PGAM2	phosphoglycerate mutase 2 [Source:HGNC Symbol;Acc:HGNC:8889]
29.4889	-1.51525	0.626347	-2.84802	0.00439916	0.422369	ENSG00000166960	CCDC178	coiled-coil domain containing 178 [Source:HGNC Symbol;Acc:HGNC:29588]
294.473	-1.49426	0.621558	-2.84745	0.00440712	0.422369	ENSG00000205683	DPF3	double PHD fingers 3 [Source:HGNC Symbol;Acc:HGNC:17427]
33.1614	-1.52508	0.546336	-2.84722	0.00441029	0.422369	ENSG00000235651	G3BP1P1	G3BP1 pseudogene 1 [Source:HGNC Symbol;Acc:HGNC:54590]
283.464	-1.06063	0.373558	-2.84623	0.00442408	0.422369	ENSG00000151131	NOPCHAP1	NOP protein chaperone 1 [Source:HGNC Symbol;Acc:HGNC:28628]
3305.83	-1.48551	0.621237	-2.83326	0.00460754	0.433939	ENSG00000164694	FNDC1	fibronectin type III domain containing 1 [Source:HGNC Symbol;Acc:HGNC:21184]
32.9064	-1.51956	0.622557	-2.8303	0.00465048	0.436019	ENSG00000174498	IGDCC3	immunoglobulin superfamily DCC subclass member 3 [Source:HGNC Symbol;Acc:HGNC:9700]
2.05536	1.81339	0.611493	2.82624	0.00470986	NA	ENSG00000248830	ZNF807P	zinc finger protein 807, pseudogene [Source:HGNC Symbol;Acc:HGNC:33229]
115.366	-1.24131	0.635783	-2.82266	0.00476273	0.44455	ENSG00000174939	ASPHD1	aspartate beta-hydroxylase domain containing 1 [Source:HGNC Symbol;Acc:HGNC:27380]
227.776	-1.25763	0.449472	-2.82095	0.00478811	0.444932	ENSG00000100479	POLE2	DNA polymerase epsilon 2, accessory subunit [Source:HGNC Symbol;Acc:HGNC:9178]
150.14	-1.41719	0.635732	-2.81153	0.00493059	0.452144	ENSG00000188282	RUFY4	RUN and FYVE domain containing 4 [Source:HGNC Symbol;Acc:HGNC:24804]
124.262	-1.06977	0.630438	-2.80987	0.00495618	0.452505	ENSG00000041515	MYO16	myosin XVI [Source:HGNC Symbol;Acc:HGNC:29822]
143.161	-3.46409	0.560291	-2.80654	0.00500769	0.45325	ENSG00000196296	ATP2A1	ATPase sarcoplasmic/endoplasmic reticulum Ca2+ transporting 1 [Source:HGNC Symbol;Acc:HGNC:811]
291.027	-1.20347	0.432383	-2.80022	0.00510672	0.456982	ENSG00000253731	PCDHGA6	protocadherin gamma subfamily A, 6 [Source:HGNC Symbol;Acc:HGNC:8704]
11.6322	-1.09824	0.628489	-2.79973	0.00511449	0.456982	ENSG00000187664	HAPLN4	hyaluronan and proteoglycan link protein 4 [Source:HGNC Symbol;Acc:HGNC:31357]
32.6706	2.53771	0.557867	2.79637	0.00516796	0.459794	ENSG00000111700	SLCO1B3	solute carrier organic anion transporter family member 1B3 [Source:HGNC Symbol;Acc:HGNC:10961]
27.7786	-1.27349	0.635871	-2.78655	0.00532727	0.461665	ENSG00000258830		novel protein
730.588	-1.42124	0.628481	-2.78575	0.00534036	0.461665	ENSG00000215861		phosphodiesterase 4D interacting protein (myomegalin) (PDE4DIP) pseudogene
135.555	-1.5141	0.575419	-2.78502	0.00535247	0.461665	ENSG00000129195	PIMREG	PICALM interacting mitotic regulator [Source:HGNC Symbol;Acc:HGNC:25483]
123.044	-1.09679	0.632017	-2.78422	0.00536563	0.461665	ENSG00000137766	UNC13C	unc-13 homolog C [Source:HGNC Symbol;Acc:HGNC:23149]
283.639	2.49316	0.572461	2.78071	0.0054241	0.46232	ENSG00000211653	IGLV1-40	immunoglobulin lambda variable 1-40 [Source:HGNC Symbol;Acc:HGNC:5877]
1927.64	-1.33927	0.489694	-2.78068	0.00542451	0.46232	ENSG00000154096	THY1	Thy-1 cell surface antigen [Source:HGNC Symbol;Acc:HGNC:11801]
53.236	-1.39755	0.509553	-2.77753	0.0054774	0.46232	ENSG00000167799	NUDT8	nudix hydrolase 8 [Source:HGNC Symbol;Acc:HGNC:8055]
1481.45	-1.16053	0.634699	-2.77741	0.00547947	0.46232	ENSG00000161681	SHANK1	SH3 and multiple ankyrin repeat domains 1 [Source:HGNC Symbol;Acc:HGNC:15474]
64.266	-1.91055	0.613857	-2.7758	0.00550652	0.462371	ENSG00000130477	UNC13A	unc-13 homolog A [Source:HGNC Symbol;Acc:HGNC:23150]
1200.83	-1.28726	0.470019	-2.77264	0.00556041	0.462589	ENSG00000164330	EBF1	EBF transcription factor 1 [Source:HGNC Symbol;Acc:HGNC:3126]
4.64684	-1.22149	0.630401	-2.77057	0.00559587	0.462589	ENSG00000148734	NPFFR1	neuropeptide FF receptor 1 [Source:HGNC Symbol;Acc:HGNC:17425]
724.386	-1.44811	0.542048	-2.76914	0.00562048	0.462589	ENSG00000188130	MAPK12	mitogen-activated protein kinase 12 [Source:HGNC Symbol;Acc:HGNC:6874]
451.986	-1.44283	0.635467	-2.76668	0.00566299	0.462589	ENSG00000137571	SLCO5A1	solute carrier organic anion transporter family member 5A1 [Source:HGNC Symbol;Acc:HGNC:19046]
131.459	2.02476	0.63452	2.76536	0.00568595	0.462589	ENSG00000184905	TCEAL2	transcription elongation factor A like 2 [Source:HGNC Symbol;Acc:HGNC:29818]
251.611	-1.2851	0.635688	-2.76528	0.00568739	0.462589	ENSG00000136531	SCN2A	sodium voltage-gated channel alpha subunit 2 [Source:HGNC Symbol;Acc:HGNC:10588]
763.812	-1.50124	0.583221	-2.76409	0.00570825	0.462589	ENSG00000169851	PCDH7	protocadherin 7 [Source:HGNC Symbol;Acc:HGNC:8659]
102.26	-1.43265	0.626837	-2.7588	0.0058014	0.465231	ENSG00000249158	PCDHA11	protocadherin alpha 11 [Source:HGNC Symbol;Acc:HGNC:8665]
3.59376	-1.54374	0.635942	-2.75845	0.00580759	0.465231	ENSG00000182257	PRR34	PRR34 long non-coding RNA [Source:HGNC Symbol;Acc:HGNC:25606]
195.322	1.00696	0.364774	2.75538	0.00586245	0.4657	ENSG00000130021	PUDP	pseudouridine 5'-phosphatase [Source:HGNC Symbol;Acc:HGNC:16818]
23.0706	-1.54633	0.604811	-2.75298	0.00590555	0.4657	ENSG00000256950		novel transcript
47.7627	1.43828	0.514738	2.75175	0.00592784	0.4657	ENSG00000186496	ZNF396	zinc finger protein 396 [Source:HGNC Symbol;Acc:HGNC:18824]
2441.72	1.03131	0.374296	2.74776	0.00600043	0.4657	ENSG00000131873	CHSY1	chondroitin sulfate synthase 1 [Source:HGNC Symbol;Acc:HGNC:17198]
6.44344	-1.46351	0.635915	-2.74671	0.00601964	0.4657	ENSG00000269058	CALR3	calreticulin 3 [Source:HGNC Symbol;Acc:HGNC:20407]
72.6666	-1.10702	0.63249	-2.74548	0.00604224	0.4657	ENSG00000168427	KLHL30	kelch like family member 30 [Source:HGNC Symbol;Acc:HGNC:24770]
328.317	1.64835	0.575651	2.74477	0.00605531	0.4657	ENSG00000105699	LSR	lipolysis stimulated lipoprotein receptor [Source:HGNC Symbol;Acc:HGNC:29572]
4.9215	-1.28406	0.632382	-2.7446	0.00605847	0.4657	ENSG00000267490		zinc finger protein 562 (ZNF562) pseudogene
449.078	-1.09383	0.400511	-2.74219	0.00610312	0.467414	ENSG00000178295	GEN1	GEN1 Holliday junction 5' flap endonuclease [Source:HGNC Symbol;Acc:HGNC:26881]
1559.32	-1.14979	0.634641	-2.73623	0.00621477	0.470026	ENSG00000189058	APOD	apolipoprotein D [Source:HGNC Symbol;Acc:HGNC:612]
9.65829	2.2007	0.623956	2.73622	0.00621504	0.470026	ENSG00000130950	NUTM2F	NUT family member 2F [Source:HGNC Symbol;Acc:HGNC:23450]
6.96791	-1.77648	0.615892	-2.73557	0.00622715	0.470026	ENSG00000237273	RSL24D1P8	ribosomal L24 domain containing 1 pseudogene 8 [Source:HGNC Symbol;Acc:HGNC:37873]
3.10108	-1.65466	0.635532	-2.73039	0.00632593	0.470113	ENSG00000268205		novel transcript
67.5858	-1.49725	0.59403	-2.73027	0.00632831	0.470113	ENSG00000169247	SH3TC2	SH3 domain and tetratricopeptide repeats 2 [Source:HGNC Symbol;Acc:HGNC:29427]
2154.05	-1.03709	0.629559	-2.73012	0.00633104	0.470113	ENSG00000164946	FREM1	FRAS1 related extracellular matrix 1 [Source:HGNC Symbol;Acc:HGNC:23399]
86.0337	-1.21309	0.446126	-2.72962	0.00634073	0.470113	ENSG00000215039	CD27-AS1	CD27 antisense RNA 1 [Source:HGNC Symbol;Acc:HGNC:43896]
78.1614	1.33915	0.626359	2.72503	0.0064296	0.472345	ENSG00000183186	C2CD4C	C2 calcium dependent domain containing 4C [Source:HGNC Symbol;Acc:HGNC:29417]
1008.59	-1.396	0.526886	-2.72457	0.00643861	0.472345	ENSG00000158859	ADAMTS4	ADAM metallopeptidase with thrombospondin type 1 motif 4 [Source:HGNC Symbol;Acc:HGNC:220]
623.773	-1.42728	0.544101	-2.71904	0.00654712	0.478418	ENSG00000023171	GRAMD1B	GRAM domain containing 1B [Source:HGNC Symbol;Acc:HGNC:29214]
357.208	-1.38977	0.525273	-2.71694	0.00658889	0.478418	ENSG00000093009	CDC45	cell division cycle 45 [Source:HGNC Symbol;Acc:HGNC:1739]
29.4909	-1.52287	0.594421	-2.71634	0.00660079	0.478418	ENSG00000258210		novel transcript
179.424	-1.31021	0.489611	-2.71251	0.00667768	0.481437	ENSG00000119943	PYROXD2	pyridine nucleotide-disulphide oxidoreductase domain 2 [Source:HGNC Symbol;Acc:HGNC:23517]
86.6621	-1.37331	0.631171	-2.71049	0.00671842	0.482089	ENSG00000132840	BHMT2	betaine--homocysteine S-methyltransferase 2 [Source:HGNC Symbol;Acc:HGNC:1048]
3.39756	2.21976	0.623196	2.70978	0.00673283	0.482089	ENSG00000204618	RNF39	ring finger protein 39 [Source:HGNC Symbol;Acc:HGNC:18064]
13.129	-1.46398	0.632894	-2.70335	0.00686451	0.488174	ENSG00000254088	SLC2A3P4	solute carrier family 2 member 3 pseudogene 4 [Source:HGNC Symbol;Acc:HGNC:31076]
1976.59	-1.18623	0.635635	-2.69985	0.00693716	0.491668	ENSG00000106483	SFRP4	secreted frizzled related protein 4 [Source:HGNC Symbol;Acc:HGNC:10778]
21.0284	-1.59477	0.635022	-2.6941	0.0070578	0.491839	ENSG00000186487	MYT1L	myelin transcription factor 1 like [Source:HGNC Symbol;Acc:HGNC:7623]
8.98625	-1.15657	0.63125	-2.69356	0.00706929	0.491839	ENSG00000088386	SLC15A1	solute carrier family 15 member 1 [Source:HGNC Symbol;Acc:HGNC:10920]
98.6518	-1.43305	0.542602	-2.69168	0.00710929	0.491839	ENSG00000197134	ZNF257	zinc finger protein 257 [Source:HGNC Symbol;Acc:HGNC:13498]
270.07	-1.28225	0.63533	-2.69082	0.00712775	0.491839	ENSG00000149596	JPH2	junctophilin 2 [Source:HGNC Symbol;Acc:HGNC:14202]
3.66085	2.10142	0.629803	2.68934	0.00715924	0.492386	ENSG00000262160		novel transcript, antisense to NFATC3
292.084	-1.44226	0.6173	-2.68745	0.00720009	0.492683	ENSG00000158089	GALNT14	polypeptide N-acetylgalactosaminyltransferase 14 [Source:HGNC Symbol;Acc:HGNC:22946]
2673.24	-1.67294	0.25515	-2.6843	0.0072682	0.494995	ENSG00000166986	MARS1	methionyl-tRNA synthetase 1 [Source:HGNC Symbol;Acc:HGNC:6898]
11.0211	-1.57497	0.603449	-2.67969	0.00736914	0.495884	ENSG00000164406	LEAP2	liver enriched antimicrobial peptide 2 [Source:HGNC Symbol;Acc:HGNC:29571]
12.5958	-1.22452	0.63547	-2.67238	0.00753155	0.495884	ENSG00000205702	CYP2D7	cytochrome P450 family 2 subfamily D member 7 (gene/pseudogene) [Source:HGNC Symbol;Acc:HGNC:2624]
9.04125	-1.18452	0.630557	-2.67229	0.00753366	0.495884	ENSG00000243914	RPL5P14	ribosomal protein L5 pseudogene 14 [Source:HGNC Symbol;Acc:HGNC:35924]
284.263	-1.33559	0.632597	-2.67187	0.00754295	0.495884	ENSG00000154027	AK5	adenylate kinase 5 [Source:HGNC Symbol;Acc:HGNC:365]
3282.3	1.92809	0.633244	2.67155	0.00755011	0.495884	ENSG00000197249	SERPINA1	serpin family A member 1 [Source:HGNC Symbol;Acc:HGNC:8941]
38.5727	-1.32839	0.634436	-2.67113	0.00755958	0.495884	ENSG00000180785	OR51E1	olfactory receptor family 51 subfamily E member 1 [Source:HGNC Symbol;Acc:HGNC:15194]
297.522	1.92087	0.632819	2.67073	0.00756866	0.495884	ENSG00000125848	FLRT3	fibronectin leucine rich transmembrane protein 3 [Source:HGNC Symbol;Acc:HGNC:3762]
124.973	1.26933	0.471148	2.66771	0.007637	0.495884	ENSG00000090971	NAT14	N-acetyltransferase 14 (putative) [Source:HGNC Symbol;Acc:HGNC:28918]
57.1477	1.5032	0.548702	2.66611	0.0076735	0.495884	ENSG00000205307	SAP25	Sin3A associated protein 25 [Source:HGNC Symbol;Acc:HGNC:41908]
331.374	-1.24323	0.635846	-2.66603	0.00767525	0.495884	ENSG00000132329	RAMP1	receptor activity modifying protein 1 [Source:HGNC Symbol;Acc:HGNC:9843]
13.7356	1.65735	0.593282	2.66532	0.00769156	0.495884	ENSG00000238045	MVP-DT	MVP divergent transcript [Source:HGNC Symbol;Acc:HGNC:56029]
113.954	1.52411	0.554983	2.66431	0.0077146	0.495884	ENSG00000153165	RGPD3	RANBP2 like and GRIP domain containing 3 [Source:HGNC Symbol;Acc:HGNC:32416]
1311.15	-1.3778	0.533109	-2.66386	0.00772503	0.495884	ENSG00000196935	SRGAP1	SLIT-ROBO Rho GTPase activating protein 1 [Source:HGNC Symbol;Acc:HGNC:17382]
84.8557	2.28127	0.601983	2.66345	0.00773429	0.495884	ENSG00000137473	TTC29	tetratricopeptide repeat domain 29 [Source:HGNC Symbol;Acc:HGNC:29936]
49.7195	-1.44316	0.619049	-2.66206	0.00776647	0.495884	ENSG00000073146	MOV10L1	Mov10 like RISC complex RNA helicase 1 [Source:HGNC Symbol;Acc:HGNC:7201]
84.3002	-1.47883	0.596336	-2.6615	0.00777932	0.495884	ENSG00000196436	NPIPB15	nuclear pore complex interacting protein family member B15 [Source:HGNC Symbol;Acc:HGNC:34409]
20.2416	-1.02905	0.626994	-2.65622	0.00790214	0.500672	ENSG00000159650	UROC1	urocanate hydratase 1 [Source:HGNC Symbol;Acc:HGNC:26444]
1141.17	2.1904	0.619786	2.65622	0.00790232	0.500672	ENSG00000131400	NAPSA	napsin A aspartic peptidase [Source:HGNC Symbol;Acc:HGNC:13395]
4.78706	-1.23276	0.632694	-2.65479	0.00793584	0.501018	ENSG00000240021	TEX35	testis expressed 35 [Source:HGNC Symbol;Acc:HGNC:25366]
18.7911	-1.36546	0.633809	-2.65093	0.00802703	0.502483	ENSG00000248429	GASK1B-AS1	GASK1B antisense RNA 1 [Source:HGNC Symbol;Acc:HGNC:53132]
55.077	1.60011	0.579272	2.64936	0.00806436	0.503313	ENSG00000085831	TTC39A	tetratricopeptide repeat domain 39A [Source:HGNC Symbol;Acc:HGNC:18657]
288.833	-1.16287	0.631802	-2.64485	0.00817269	0.504317	ENSG00000139209	SLC38A4	solute carrier family 38 member 4 [Source:HGNC Symbol;Acc:HGNC:14679]
225.278	-1.3501	0.523349	-2.64478	0.00817445	0.504317	ENSG00000144395	CCDC150	coiled-coil domain containing 150 [Source:HGNC Symbol;Acc:HGNC:26834]
1287.22	1.64586	0.590977	2.64467	0.00817695	0.504317	ENSG00000129009	ISLR	immunoglobulin superfamily containing leucine rich repeat [Source:HGNC Symbol;Acc:HGNC:6133]
579.02	1.30049	0.486017	2.64306	0.00821597	0.505234	ENSG00000166347	CYB5A	cytochrome b5 type A [Source:HGNC Symbol;Acc:HGNC:2570]
14.3499	-1.5009	0.624116	-2.63835	0.00833103	0.510807	ENSG00000230596	GPAA1P2	glycosylphosphatidylinositol anchor attachment 1 pseudogene 2 [Source:HGNC Symbol;Acc:HGNC:51484]
82.5944	-1.66431	0.63233	-2.6285	0.00857625	0.521256	ENSG00000147606	SLC26A7	solute carrier family 26 member 7 [Source:HGNC Symbol;Acc:HGNC:14467]
231.958	-1.26386	0.635262	-2.62576	0.00864549	0.52161	ENSG00000214940	NPIPA8	nuclear pore complex interacting protein family member A8 [Source:HGNC Symbol;Acc:HGNC:41983]
45.2352	-1.42531	0.567715	-2.62531	0.0086569	0.52161	ENSG00000215190	LINC00680	long intergenic non-protein coding RNA 680 [Source:HGNC Symbol;Acc:HGNC:44417]
17.882	-1.49776	0.605652	-2.62089	0.00877005	0.52576	ENSG00000215837	SDHAP2	SDHA pseudogene 2 [Source:HGNC Symbol;Acc:HGNC:27408]
320.813	-1.06456	0.298012	-2.61995	0.00879433	0.52576	ENSG00000150787	PTS	6-pyruvoyltetrahydropterin synthase [Source:HGNC Symbol;Acc:HGNC:9689]
11.1896	-1.23305	0.634813	-2.61871	0.00882637	0.52576	ENSG00000164049	FBXW12	F-box and WD repeat domain containing 12 [Source:HGNC Symbol;Acc:HGNC:20729]
49.9007	1.13801	0.629497	2.61314	0.00897144	0.531373	ENSG00000184845	DRD1	dopamine receptor D1 [Source:HGNC Symbol;Acc:HGNC:3020]
179.757	1.71546	0.612233	2.60373	0.00922144	0.543104	ENSG00000165272	AQP3	aquaporin 3 (Gill blood group) [Source:HGNC Symbol;Acc:HGNC:636]
28.393	-1.2264	0.635794	-2.6022	0.00926282	0.544008	ENSG00000174527	MYO1H	myosin IH [Source:HGNC Symbol;Acc:HGNC:13879]
30.9667	-1.29976	0.501025	-2.60045	0.00931004	0.544792	ENSG00000203724	C1orf53	chromosome 1 open reading frame 53 [Source:HGNC Symbol;Acc:HGNC:30003]
467.274	1.6467	0.59856	2.59746	0.00939152	0.544792	ENSG00000107249	GLIS3	GLIS family zinc finger 3 [Source:HGNC Symbol;Acc:HGNC:28510]
5.63599	-1.71552	0.613646	-2.59696	0.00940527	0.544792	ENSG00000238103	RPL9P7	ribosomal protein L9 pseudogene 7 [Source:HGNC Symbol;Acc:HGNC:30335]
17025.6	-1.41948	0.603647	-2.59692	0.00940644	0.544792	ENSG00000198467	TPM2	tropomyosin 2 [Source:HGNC Symbol;Acc:HGNC:12011]
307.016	-1.07173	0.63264	-2.59065	0.0095796	0.550248	ENSG00000171873	ADRA1D	adrenoceptor alpha 1D [Source:HGNC Symbol;Acc:HGNC:280]
701.841	-1.27752	0.634238	-2.58823	0.00964716	0.5511	ENSG00000185052	SLC24A3	solute carrier family 24 member 3 [Source:HGNC Symbol;Acc:HGNC:10977]
51.8884	-1.42773	0.607999	-2.57637	0.00998431	0.562079	ENSG00000181016	LSMEM1	leucine rich single-pass membrane protein 1 [Source:HGNC Symbol;Acc:HGNC:22036]
299.82	1.03867	0.402116	2.57346	0.0100687	0.562079	ENSG00000165195	PIGA	phosphatidylinositol glycan anchor biosynthesis class A [Source:HGNC Symbol;Acc:HGNC:8957]
61.7647	1.53314	0.573628	2.57247	0.0100977	0.562079	ENSG00000152128	TMEM163	transmembrane protein 163 [Source:HGNC Symbol;Acc:HGNC:25380]
1884.72	-1.22241	0.635732	-2.57142	0.0101281	0.562079	ENSG00000105664	COMP	cartilage oligomeric matrix protein [Source:HGNC Symbol;Acc:HGNC:2227]
20.3773	-1.45299	0.594686	-2.57119	0.0101351	0.562079	ENSG00000139351	SYCP3	synaptonemal complex protein 3 [Source:HGNC Symbol;Acc:HGNC:18130]
271.187	-1.29353	0.514232	-2.56723	0.0102514	0.566466	ENSG00000123360	PDE1B	phosphodiesterase 1B [Source:HGNC Symbol;Acc:HGNC:8775]
467.582	2.00392	0.632068	2.55824	0.0105205	0.574164	ENSG00000078081	LAMP3	lysosomal associated membrane protein 3 [Source:HGNC Symbol;Acc:HGNC:14582]
299.402	-1.37325	0.621212	-2.55822	0.0105211	0.574164	ENSG00000101134	DOK5	docking protein 5 [Source:HGNC Symbol;Acc:HGNC:16173]
1.46931	1.92229	0.629492	2.55748	0.0105432	NA	ENSG00000174325	DIRC1	disrupted in renal carcinoma 1 [Source:HGNC Symbol;Acc:HGNC:15760]
27.7421	1.84734	0.634573	2.55564	0.0105994	0.57525	ENSG00000137747	TMPRSS13	transmembrane serine protease 13 [Source:HGNC Symbol;Acc:HGNC:29808]
13.4007	-1.39421	0.633228	-2.55495	0.0106202	0.57525	ENSG00000185897	FFAR3	free fatty acid receptor 3 [Source:HGNC Symbol;Acc:HGNC:4499]
8.79153	-1.53202	0.592157	-2.55343	0.0106667	0.576275	ENSG00000249222	ATP5MGL	ATP synthase membrane subunit g like [Source:HGNC Symbol;Acc:HGNC:13213]
284.112	1.77189	0.627507	2.54861	0.0108152	0.579806	ENSG00000065361	ERBB3	erb-b2 receptor tyrosine kinase 3 [Source:HGNC Symbol;Acc:HGNC:3431]
125.209	1.26556	0.628739	2.54321	0.0109838	0.585838	ENSG00000144285	SCN1A	sodium voltage-gated channel alpha subunit 1 [Source:HGNC Symbol;Acc:HGNC:10585]
30546.2	-1.39438	0.598392	-2.54133	0.0110433	0.587011	ENSG00000111799	COL12A1	collagen type XII alpha 1 chain [Source:HGNC Symbol;Acc:HGNC:2188]
19.8435	1.34622	0.521728	2.54074	0.0110619	0.587011	ENSG00000150281	CTF1	cardiotrophin 1 [Source:HGNC Symbol;Acc:HGNC:2499]
7.47547	-1.40728	0.632024	-2.53908	0.0111145	0.58831	ENSG00000223773	CD99P1	CD99 molecule pseudogene 1 [Source:HGNC Symbol;Acc:HGNC:7083]
1312.94	-1.33796	0.635414	-2.53788	0.0111525	0.588828	ENSG00000113296	THBS4	thrombospondin 4 [Source:HGNC Symbol;Acc:HGNC:11788]
40.7595	1.52109	0.576988	2.5359	0.011216	0.589738	ENSG00000197279	ZNF165	zinc finger protein 165 [Source:HGNC Symbol;Acc:HGNC:12953]
4.58906	-1.00716	0.619394	-2.5284	0.0114583	0.597434	ENSG00000223553	SMPD4P1	sphingomyelin phosphodiesterase 4 pseudogene 1 [Source:HGNC Symbol;Acc:HGNC:39673]
39.4442	-1.10965	0.634392	-2.52541	0.0115564	0.599331	ENSG00000142408	CACNG8	calcium voltage-gated channel auxiliary subunit gamma 8 [Source:HGNC Symbol;Acc:HGNC:13628]
241.302	-1.23208	0.494579	-2.52407	0.0116005	0.599331	ENSG00000081818	PCDHB4	protocadherin beta 4 [Source:HGNC Symbol;Acc:HGNC:8689]
945.061	-1.31199	0.535669	-2.52229	0.0116595	0.599331	ENSG00000106823	ECM2	extracellular matrix protein 2 [Source:HGNC Symbol;Acc:HGNC:3154]
3.39344	-1.21668	0.630435	-2.51681	0.0118423	0.603898	ENSG00000229221	HNRNPA1P66	heterogeneous nuclear ribonucleoprotein A1 pseudogene 66 [Source:HGNC Symbol;Acc:HGNC:48796]
2.3331	-1.44167	0.635476	-2.51342	0.0119567	NA	ENSG00000243181		ribosomal protein L21 (RPl21) pseudogene
4.23062	1.56239	0.598862	2.51028	0.0120637	0.604123	ENSG00000253392		novel transcript, antisense to ZNF57
216.259	1.41443	0.54863	2.50986	0.0120778	0.604123	ENSG00000213190	MLLT11	MLLT11 transcription factor 7 cofactor [Source:HGNC Symbol;Acc:HGNC:16997]
503.658	1.3234	0.518545	2.50669	0.0121869	0.604123	ENSG00000170271	FAXDC2	fatty acid hydroxylase domain containing 2 [Source:HGNC Symbol;Acc:HGNC:1334]
94.8983	-1.37511	0.577772	-2.5061	0.012207	0.604123	ENSG00000204442	NALF1	NALCN channel auxiliary factor 1 [Source:HGNC Symbol;Acc:HGNC:33877]
4.715	-1.07156	0.623311	-2.5055	0.0122278	0.604123	ENSG00000170091	NSG2	neuronal vesicle trafficking associated 2 [Source:HGNC Symbol;Acc:HGNC:24955]
698.093	-1.11126	0.446955	-2.50548	0.0122286	0.604123	ENSG00000184465	WDR27	WD repeat domain 27 [Source:HGNC Symbol;Acc:HGNC:21248]
8.42102	-1.08866	0.628769	-2.50261	0.0123281	0.604123	ENSG00000164512	ANKRD55	ankyrin repeat domain 55 [Source:HGNC Symbol;Acc:HGNC:25681]
19.8242	-1.05808	0.630961	-2.50256	0.01233	0.604123	ENSG00000127743	IL17B	interleukin 17B [Source:HGNC Symbol;Acc:HGNC:5982]
2.95244	-1.36676	0.634448	-2.50246	0.0123333	0.604123	ENSG00000232004	CAP1P2	CAP1 pseudogene 2 [Source:HGNC Symbol;Acc:HGNC:31970]
15.5004	-1.20749	0.635757	-2.50233	0.0123379	0.604123	ENSG00000169085	VXN	vexin [Source:HGNC Symbol;Acc:HGNC:28498]
1.47747	2.06714	0.604984	2.5011	0.0123809	NA	ENSG00000174225	ARL13A	ADP ribosylation factor like GTPase 13A [Source:HGNC Symbol;Acc:HGNC:31709]
8.65266	-1.40701	0.633476	-2.50087	0.012389	0.605208	ENSG00000277399	GPR179	G protein-coupled receptor 179 [Source:HGNC Symbol;Acc:HGNC:31371]
11.9015	-1.3974	0.630114	-2.4969	0.0125283	0.60805	ENSG00000234009	RPL5P34	ribosomal protein L5 pseudogene 34 [Source:HGNC Symbol;Acc:HGNC:36463]
16.8242	-1.33738	0.633311	-2.49551	0.0125777	0.608288	ENSG00000115718	PROC	protein C, inactivator of coagulation factors Va and VIIIa [Source:HGNC Symbol;Acc:HGNC:9451]
34.9083	-1.13004	0.453172	-2.49495	0.0125975	0.608288	ENSG00000214954	LRRC69	leucine rich repeat containing 69 [Source:HGNC Symbol;Acc:HGNC:34303]
529.314	-1.32932	0.553401	-2.49405	0.0126295	0.60843	ENSG00000155792	DEPTOR	DEP domain containing MTOR interacting protein [Source:HGNC Symbol;Acc:HGNC:22953]
3.15914	-1.31088	0.633249	-2.49299	0.0126673	0.608844	ENSG00000236754		novel transcript
20.5803	-1.06732	0.631396	-2.49185	0.012708	0.609402	ENSG00000161133	USP41	ubiquitin specific peptidase 41 [Source:HGNC Symbol;Acc:HGNC:20070]
105.586	-1.08919	0.634385	-2.48728	0.0128725	0.611235	ENSG00000112183	RBM24	RNA binding motif protein 24 [Source:HGNC Symbol;Acc:HGNC:21539]
17.1603	-1.33211	0.53534	-2.48505	0.0129533	0.611235	ENSG00000185955	SPACDR	sperm acrosome developmental regulator [Source:HGNC Symbol;Acc:HGNC:22135]
11.0347	-1.62115	0.632252	-2.48436	0.0129784	0.611235	ENSG00000162374	ELAVL4	ELAV like RNA binding protein 4 [Source:HGNC Symbol;Acc:HGNC:3315]
1.07101	1.03383	0.63432	2.48421	0.0129839	NA	ENSG00000284294		novel transcript
111.547	-1.2728	0.632657	-2.48278	0.0130361	0.611235	ENSG00000183055	FAM133CP	family with sequence similarity 133 member C, pseudogene [Source:HGNC Symbol;Acc:HGNC:44190]
34.5199	-1.74049	0.633538	-2.48152	0.0130822	0.611235	ENSG00000173406	DAB1	DAB adaptor protein 1 [Source:HGNC Symbol;Acc:HGNC:2661]
57.1038	1.78602	0.633948	2.48079	0.0131091	0.611235	ENSG00000173930	SLCO4C1	solute carrier organic anion transporter family member 4C1 [Source:HGNC Symbol;Acc:HGNC:23612]
28.7825	-1.37667	0.618353	-2.48072	0.0131118	0.611235	ENSG00000179057	IGSF22	immunoglobulin superfamily member 22 [Source:HGNC Symbol;Acc:HGNC:26750]
19.0343	-1.13326	0.634465	-2.47987	0.0131431	0.611235	ENSG00000182566	CLEC4G	C-type lectin domain family 4 member G [Source:HGNC Symbol;Acc:HGNC:24591]
271.849	-1.0346	0.631916	-2.47824	0.0132033	0.611235	ENSG00000165966	PDZRN4	PDZ domain containing ring finger 4 [Source:HGNC Symbol;Acc:HGNC:30552]
21116.1	-1.36316	0.599821	-2.47791	0.0132153	0.611235	ENSG00000038427	VCAN	versican [Source:HGNC Symbol;Acc:HGNC:2464]
51.2109	1.68264	0.623201	2.47266	0.0134113	0.611235	ENSG00000124839	RAB17	RAB17, member RAS oncogene family [Source:HGNC Symbol;Acc:HGNC:16523]
525.789	1.9501	0.629585	2.47148	0.0134556	0.611235	ENSG00000142748	FCN3	ficolin 3 [Source:HGNC Symbol;Acc:HGNC:3625]
537.621	1.22763	0.490633	2.47145	0.0134566	0.611235	ENSG00000102996	MMP15	matrix metallopeptidase 15 [Source:HGNC Symbol;Acc:HGNC:7161]
190.046	1.4411	0.564381	2.47079	0.0134816	0.611235	ENSG00000099849	RASSF7	Ras association domain family member 7 [Source:HGNC Symbol;Acc:HGNC:1166]
1295.12	-1.7743	0.599866	-2.47074	0.0134832	0.611235	ENSG00000119042	SATB2	SATB homeobox 2 [Source:HGNC Symbol;Acc:HGNC:21637]
185.062	-1.19842	0.635722	-2.47059	0.0134891	0.611235	ENSG00000082293	COL19A1	collagen type XIX alpha 1 chain [Source:HGNC Symbol;Acc:HGNC:2196]
55.2577	-1.22463	0.635326	-2.46974	0.0135213	0.611235	ENSG00000157150	TIMP4	TIMP metallopeptidase inhibitor 4 [Source:HGNC Symbol;Acc:HGNC:11823]
283.943	-1.25923	0.632938	-2.46906	0.0135469	0.611235	ENSG00000144596	GRIP2	glutamate receptor interacting protein 2 [Source:HGNC Symbol;Acc:HGNC:23841]
24.2468	1.51361	0.587019	2.46811	0.0135829	0.611235	ENSG00000204682	MIR1915HG	MIR1915 host gene [Source:HGNC Symbol;Acc:HGNC:31448]
356.731	1.77663	0.633867	2.46808	0.0135841	0.611235	ENSG00000058085	LAMC2	laminin subunit gamma 2 [Source:HGNC Symbol;Acc:HGNC:6493]
929.476	-1.351	0.61218	-2.46797	0.0135884	0.611235	ENSG00000154736	ADAMTS5	ADAM metallopeptidase with thrombospondin type 1 motif 5 [Source:HGNC Symbol;Acc:HGNC:221]
4.32607	-1.18281	0.629193	-2.46729	0.0136142	0.611235	ENSG00000213740	SERBP1P1	SERPINE1 mRNA binding protein 1 pseudogene 1 [Source:HGNC Symbol;Acc:HGNC:32247]
251.955	-1.10084	0.449562	-2.46705	0.0136233	0.611235	ENSG00000138606	SHF	Src homology 2 domain containing F [Source:HGNC Symbol;Acc:HGNC:25116]
58.8078	-1.30813	0.545032	-2.46244	0.0137993	0.616488	ENSG00000215154		potassium channel tetramerisation domain containing 5 (KCTD5) pseudogene
15.1965	-1.07764	0.632503	-2.45562	0.0140642	0.625647	ENSG00000269896		small nuclear ribonucleoprotein N (SNRPN) pseudogene
114.489	-1.11783	0.458961	-2.45037	0.014271	0.626847	ENSG00000214756	CSKMT	citrate synthase lysine methyltransferase [Source:HGNC Symbol;Acc:HGNC:33113]
66.9931	-1.1086	0.635025	-2.4497	0.0142976	0.626847	ENSG00000173227	SYT12	synaptotagmin 12 [Source:HGNC Symbol;Acc:HGNC:18381]
27.6678	-1.35465	0.623295	-2.44833	0.0143521	0.626847	ENSG00000261377	PDCD6IPP2	PDCD6IP pseudogene 2 [Source:HGNC Symbol;Acc:HGNC:49873]
38.2436	-1.18933	0.635897	-2.44826	0.0143549	0.626847	ENSG00000165917	RAPSN	receptor associated protein of the synapse [Source:HGNC Symbol;Acc:HGNC:9863]
1001.32	-1.17543	0.486864	-2.44761	0.0143808	0.626847	ENSG00000169902	TPST1	tyrosylprotein sulfotransferase 1 [Source:HGNC Symbol;Acc:HGNC:12020]
1078.67	-1.30337	0.62589	-2.44735	0.014391	0.626847	ENSG00000259207	ITGB3	integrin subunit beta 3 [Source:HGNC Symbol;Acc:HGNC:6156]
5.89051	-1.176	0.635354	-2.44651	0.0144248	0.627016	ENSG00000236432	MFF-DT	MFF divergent transcript [Source:HGNC Symbol;Acc:HGNC:41067]
6.30963	-1.52442	0.619829	-2.44547	0.0144665	0.627522	ENSG00000253173	H2AZP2	H2A.Z histone pseudogene 2 [Source:HGNC Symbol;Acc:HGNC:32279]
8.53091	-1.39943	0.635954	-2.44259	0.0145821	0.629665	ENSG00000249669	CARMN	cardiac mesoderm enhancer-associated non-coding RNA [Source:HGNC Symbol;Acc:HGNC:42872]
5.97307	-1.25679	0.635167	-2.442	0.0146063	0.629665	ENSG00000214249	CTAGE11P	CTAGE family member 11, pseudogene [Source:HGNC Symbol;Acc:HGNC:37293]
3.84903	-1.00584	0.619404	-2.43973	0.0146982	0.632325	ENSG00000233833	ETF1P3	eukaryotic translation termination factor 1 pseudogene 3 [Source:HGNC Symbol;Acc:HGNC:3480]
1619.67	-1.32787	0.617125	-2.43747	0.0147906	0.633694	ENSG00000164038	SLC9B2	solute carrier family 9 member B2 [Source:HGNC Symbol;Acc:HGNC:25143]
0.886312	1.69874	0.635335	2.43479	0.0149003	NA	ENSG00000203635		novel transcript
8.72949	-1.39752	0.632715	-2.43421	0.0149242	0.634588	ENSG00000272668		novel transcript, antisense to VSIG8
3.61923	-1.19529	0.629721	-2.43311	0.0149696	0.634588	ENSG00000182747	SLC35D3	solute carrier family 35 member D3 [Source:HGNC Symbol;Acc:HGNC:15621]
21.11	1.71527	0.631733	2.43262	0.0149899	0.634588	ENSG00000119457	SLC46A2	solute carrier family 46 member 2 [Source:HGNC Symbol;Acc:HGNC:16055]
1613.22	-1.14909	0.47816	-2.43253	0.0149936	0.634588	ENSG00000160145	KALRN	kalirin RhoGEF kinase [Source:HGNC Symbol;Acc:HGNC:4814]
422.509	-1.11443	0.462827	-2.4311	0.0150529	0.634846	ENSG00000166173	LARP6	La ribonucleoprotein 6, translational regulator [Source:HGNC Symbol;Acc:HGNC:24012]
48.9756	-1.00939	0.63025	-2.42997	0.0151	0.634846	ENSG00000197261	C6orf141	chromosome 6 open reading frame 141 [Source:HGNC Symbol;Acc:HGNC:21351]
28.9103	1.3892	0.556756	2.42878	0.0151498	0.634846	ENSG00000114529	C3orf52	chromosome 3 open reading frame 52 [Source:HGNC Symbol;Acc:HGNC:26255]
6.29432	-1.27006	0.635955	-2.42811	0.0151779	0.634846	ENSG00000280145		novel transcript
158.974	-1.05612	0.437279	-2.42689	0.0152288	0.634846	ENSG00000164087	POC1A	POC1 centriolar protein A [Source:HGNC Symbol;Acc:HGNC:24488]
10.697	-1.05791	0.629368	-2.42663	0.0152398	0.634846	ENSG00000253741	LNCOC1	lncRNA associated with ovarian cancer 1 [Source:HGNC Symbol;Acc:HGNC:53947]
1992.8	-1.28958	0.626897	-2.42656	0.0152426	0.634846	ENSG00000121005	CRISPLD1	cysteine rich secretory protein LCCL domain containing 1 [Source:HGNC Symbol;Acc:HGNC:18206]
218.551	-1.33861	0.594703	-2.42457	0.0153266	0.637074	ENSG00000151789	ZNF385D	zinc finger protein 385D [Source:HGNC Symbol;Acc:HGNC:26191]
574.95	1.29299	0.523727	2.4231	0.0153886	0.638383	ENSG00000135929	CYP27A1	cytochrome P450 family 27 subfamily A member 1 [Source:HGNC Symbol;Acc:HGNC:2605]
135.972	-1.22677	0.634099	-2.4209	0.0154821	0.640989	ENSG00000165449	SLC16A9	solute carrier family 16 member 9 [Source:HGNC Symbol;Acc:HGNC:23520]
125.295	1.68126	0.628345	2.41972	0.0155325	0.641804	ENSG00000112796	ENPP5	ectonucleotide pyrophosphatase/phosphodiesterase family member 5 [Source:HGNC Symbol;Acc:HGNC:13717]
30.338	-1.34873	0.5799	-2.41826	0.0155948	0.641835	ENSG00000270885	RASL10B	RAS like family 10 member B [Source:HGNC Symbol;Acc:HGNC:30295]
85.6295	-1.26753	0.630999	-2.41747	0.015629	0.641835	ENSG00000177363	LRRN4CL	LRRN4 C-terminal like [Source:HGNC Symbol;Acc:HGNC:33724]
411.786	1.30949	0.53108	2.41613	0.0156863	0.641835	ENSG00000139970	RTN1	reticulon 1 [Source:HGNC Symbol;Acc:HGNC:10467]
7994.29	-1.09018	0.455359	-2.41525	0.0157245	0.641835	ENSG00000079819	EPB41L2	erythrocyte membrane protein band 4.1 like 2 [Source:HGNC Symbol;Acc:HGNC:3379]
9.15797	-1.44642	0.600177	-2.4151	0.0157309	0.641835	ENSG00000130943	PKDREJ	polycystin family receptor for egg jelly [Source:HGNC Symbol;Acc:HGNC:9015]
42.4972	-1.31318	0.623422	-2.41006	0.0159498	0.646275	ENSG00000109758	HGFAC	HGF activator [Source:HGNC Symbol;Acc:HGNC:4894]
7.43164	-1.2709	0.632011	-2.4073	0.0160709	0.647501	ENSG00000147465	STAR	steroidogenic acute regulatory protein [Source:HGNC Symbol;Acc:HGNC:11359]
14.3731	-1.09859	0.633282	-2.40509	0.0161683	0.647501	ENSG00000172232	AZU1	azurocidin 1 [Source:HGNC Symbol;Acc:HGNC:913]
269.733	-1.13666	0.479096	-2.40062	0.0163673	0.649352	ENSG00000198064	NPIPB13	nuclear pore complex interacting protein family, member B13 [Source:HGNC Symbol;Acc:HGNC:41989]
17.2785	-1.37077	0.61328	-2.39872	0.0164523	0.651431	ENSG00000144671	SLC22A14	solute carrier family 22 member 14 [Source:HGNC Symbol;Acc:HGNC:8495]
2921.34	-1.10313	0.635531	-2.39668	0.0165444	0.651431	ENSG00000164989	CCDC171	coiled-coil domain containing 171 [Source:HGNC Symbol;Acc:HGNC:29828]
127.9	-1.54846	0.629213	-2.39403	0.0166645	0.652253	ENSG00000158315	RHBDL2	rhomboid like 2 [Source:HGNC Symbol;Acc:HGNC:16083]
306.952	-1.31946	0.592045	-2.38808	0.0169368	0.656794	ENSG00000113205	PCDHB3	protocadherin beta 3 [Source:HGNC Symbol;Acc:HGNC:8688]
5083.12	1.50983	0.598994	2.3875	0.0169633	0.656794	ENSG00000134853	PDGFRA	platelet derived growth factor receptor alpha [Source:HGNC Symbol;Acc:HGNC:8803]
209.617	1.48726	0.593977	2.38273	0.0171848	0.660745	ENSG00000166145	SPINT1	serine peptidase inhibitor, Kunitz type 1 [Source:HGNC Symbol;Acc:HGNC:11246]
62.6597	1.46863	0.631129	2.38258	0.0171918	0.660745	ENSG00000259803	SLC22A31	solute carrier family 22 member 31 [Source:HGNC Symbol;Acc:HGNC:27091]
65.5936	-1.12315	0.635775	-2.38173	0.0172316	0.660827	ENSG00000198963	RORB	RAR related orphan receptor B [Source:HGNC Symbol;Acc:HGNC:10259]
195.043	-1.28799	0.635951	-2.38051	0.0172887	0.660827	ENSG00000162722	TRIM58	tripartite motif containing 58 [Source:HGNC Symbol;Acc:HGNC:24150]
16.7348	-1.43127	0.635538	-2.37812	0.017401	0.663045	ENSG00000149295	DRD2	dopamine receptor D2 [Source:HGNC Symbol;Acc:HGNC:3023]
3.45691	-1.01192	0.619881	-2.37793	0.0174102	0.663045	ENSG00000240480	RPL29P2	ribosomal protein L29 pseudogene 2 [Source:HGNC Symbol;Acc:HGNC:17334]
77.9311	-1.14105	0.484254	-2.37715	0.0174472	0.663247	ENSG00000250067	YJEFN3	YjeF N-terminal domain containing 3 [Source:HGNC Symbol;Acc:HGNC:24785]
49.9962	-1.15531	0.490196	-2.37472	0.0175621	0.664442	ENSG00000205309	NT5M	5',3'-nucleotidase, mitochondrial [Source:HGNC Symbol;Acc:HGNC:15769]
1781.49	1.55399	0.611785	2.37359	0.0176162	0.664442	ENSG00000107562	CXCL12	C-X-C motif chemokine ligand 12 [Source:HGNC Symbol;Acc:HGNC:10672]
26.9139	-1.32877	0.580185	-2.37314	0.0176375	0.664442	ENSG00000188672	RHCE	Rh blood group CcEe antigens [Source:HGNC Symbol;Acc:HGNC:10008]
111.447	-1.48535	0.632948	-2.37107	0.0177366	0.666524	ENSG00000170891	CYTL1	cytokine like 1 [Source:HGNC Symbol;Acc:HGNC:24435]
33.5258	-1.30851	0.576536	-2.37066	0.0177565	0.666524	ENSG00000226124	FTCDNL1	formiminotransferase cyclodeaminase N-terminal like [Source:HGNC Symbol;Acc:HGNC:48661]
26.3577	-1.28082	0.629401	-2.36984	0.0177956	0.666791	ENSG00000239920		novel transcript
2.425	-1.21361	0.630496	-2.36771	0.0178984	NA	ENSG00000228312	GAPDHP45	glyceraldehyde 3 phosphate dehydrogenase pseudogene 45 [Source:HGNC Symbol;Acc:HGNC:37802]
341.708	-1.09057	0.464954	-2.3666	0.0179521	0.669186	ENSG00000261934	PCDHGA9	protocadherin gamma subfamily A, 9 [Source:HGNC Symbol;Acc:HGNC:8707]
1856.11	-1.26248	0.627243	-2.36653	0.0179555	0.669186	ENSG00000275395	FCGBP	Fc gamma binding protein [Source:HGNC Symbol;Acc:HGNC:13572]
346.79	-1.1836	0.509515	-2.36441	0.018059	0.670161	ENSG00000188312	CENPP	centromere protein P [Source:HGNC Symbol;Acc:HGNC:32933]
353.372	1.78755	0.635225	2.36408	0.018075	0.670161	ENSG00000081479	LRP2	LDL receptor related protein 2 [Source:HGNC Symbol;Acc:HGNC:6694]
190.484	-1.28328	0.567106	-2.36398	0.0180798	0.670161	ENSG00000149380	P4HA3	prolyl 4-hydroxylase subunit alpha 3 [Source:HGNC Symbol;Acc:HGNC:30135]
35.49	-1.23595	0.530263	-2.36281	0.0181368	0.670161	ENSG00000137970	RPL7P9	ribosomal protein L7 pseudogene 9 [Source:HGNC Symbol;Acc:HGNC:37028]
454.927	1.61237	0.624412	2.3622	0.018167	0.670161	ENSG00000007402	CACNA2D2	calcium voltage-gated channel auxiliary subunit alpha2delta 2 [Source:HGNC Symbol;Acc:HGNC:1400]
11.8831	-1.36809	0.635858	-2.36125	0.0182134	0.670161	ENSG00000133317	LGALS12	galectin 12 [Source:HGNC Symbol;Acc:HGNC:15788]
6.64767	-1.33879	0.635385	-2.36058	0.0182466	0.670161	ENSG00000204978	ERICH4	glutamate rich 4 [Source:HGNC Symbol;Acc:HGNC:34497]
408.507	-1.11988	0.635907	-2.3601	0.0182701	0.670161	ENSG00000104332	SFRP1	secreted frizzled related protein 1 [Source:HGNC Symbol;Acc:HGNC:10776]
2159.11	-1.04997	0.448653	-2.35832	0.0183581	0.670276	ENSG00000196526	AFAP1	actin filament associated protein 1 [Source:HGNC Symbol;Acc:HGNC:24017]
706.727	-1.09164	0.468535	-2.35346	0.0185997	0.676319	ENSG00000187091	PLCD1	phospholipase C delta 1 [Source:HGNC Symbol;Acc:HGNC:9060]
1344.34	-1.04235	0.633885	-2.35112	0.0187172	0.676949	ENSG00000163975	MELTF	melanotransferrin [Source:HGNC Symbol;Acc:HGNC:7037]
11153.2	-1.23232	0.630823	-2.35003	0.018772	0.676949	ENSG00000143387	CTSK	cathepsin K [Source:HGNC Symbol;Acc:HGNC:2536]
133.543	-1.19759	0.519471	-2.34954	0.0187967	0.676949	ENSG00000125388	GRK4	G protein-coupled receptor kinase 4 [Source:HGNC Symbol;Acc:HGNC:4543]
411.639	-1.24383	0.546421	-2.34925	0.0188113	0.676949	ENSG00000162390	ACOT11	acyl-CoA thioesterase 11 [Source:HGNC Symbol;Acc:HGNC:18156]
2.52235	-1.17665	0.629069	-2.34597	0.0189774	NA	ENSG00000216906		multimerin 2 (MMRN2) pseudogene
2.42318	-1.19106	0.629642	-2.34421	0.0190675	NA	ENSG00000135517	MIP	major intrinsic protein of lens fiber [Source:HGNC Symbol;Acc:HGNC:7103]
22.514	1.84524	0.624897	2.34365	0.019096	0.683663	ENSG00000188089	PLA2G4E	phospholipase A2 group IVE [Source:HGNC Symbol;Acc:HGNC:24791]
839.563	1.43736	0.587607	2.34005	0.019281	0.686544	ENSG00000166278	C2	complement C2 [Source:HGNC Symbol;Acc:HGNC:1248]
1415.36	1.94386	0.605746	2.33959	0.0193049	0.686544	ENSG00000187908	DMBT1	deleted in malignant brain tumors 1 [Source:HGNC Symbol;Acc:HGNC:2926]
128.325	1.77798	0.634582	2.33898	0.0193365	0.686544	ENSG00000123496	IL13RA2	interleukin 13 receptor subunit alpha 2 [Source:HGNC Symbol;Acc:HGNC:5975]
2407.61	1.45511	0.592959	2.33827	0.0193735	0.686544	ENSG00000282278		novel FIP1L1-PDGFRA fusion protein
7.26279	-1.35881	0.615118	-2.33357	0.0196182	0.692868	ENSG00000284543	LINC01226	long intergenic non-protein coding RNA 1226 [Source:HGNC Symbol;Acc:HGNC:49678]
3.3174	1.97339	0.574881	2.33179	0.0197118	0.693932	ENSG00000198183	BPIFA1	BPI fold containing family A member 1 [Source:HGNC Symbol;Acc:HGNC:15749]
4.14332	-1.31066	0.63589	-2.33113	0.0197463	0.693932	ENSG00000267515		high mobility group box 3 (HMGB3) pseudogene
21.3671	-1.05846	0.633946	-2.3311	0.0197479	0.693932	ENSG00000237945	LINC00649	long intergenic non-protein coding RNA 649 [Source:HGNC Symbol;Acc:HGNC:44305]
1018.21	-1.26924	0.57109	-2.32974	0.0198198	0.695288	ENSG00000156804	FBXO32	F-box protein 32 [Source:HGNC Symbol;Acc:HGNC:16731]
117.887	-1.24382	0.551742	-2.32788	0.0199185	0.696419	ENSG00000255185	PDXDC2P	pyridoxal dependent decarboxylase domain containing 2, pseudogene [Source:HGNC Symbol;Acc:HGNC:27559]
31.0427	1.94144	0.563563	2.32639	0.0199979	0.698024	ENSG00000134216	CHIA	chitinase acidic [Source:HGNC Symbol;Acc:HGNC:17432]
91.7106	-1.29037	0.613219	-2.32546	0.0200474	0.698584	ENSG00000283378	CNTNAP3C	contactin associated protein family member 3C [Source:HGNC Symbol;Acc:HGNC:53878]
41.1561	-1.26536	0.561504	-2.32344	0.0201554	0.698856	ENSG00000188760	TMEM198	transmembrane protein 198 [Source:HGNC Symbol;Acc:HGNC:33704]
7.33262	-1.40292	0.604881	-2.32222	0.0202209	0.699964	ENSG00000206448	PPIAP30	peptidylprolyl isomerase A pseudogene 30 [Source:HGNC Symbol;Acc:HGNC:44878]
541.457	-1.27737	0.61379	-2.31539	0.0205915	0.706942	ENSG00000113209	PCDHB5	protocadherin beta 5 [Source:HGNC Symbol;Acc:HGNC:8690]
20.4437	1.19069	0.509624	2.31023	0.0208752	0.712537	ENSG00000182950	ODF3L1	outer dense fiber of sperm tails 3 like 1 [Source:HGNC Symbol;Acc:HGNC:28735]
5.1956	-1.44883	0.599354	-2.30565	0.02113	0.715864	ENSG00000254272	BTF3P3	BTF3 pseudogene 3 [Source:HGNC Symbol;Acc:HGNC:31100]
3.12843	-1.4618	0.632208	-2.30462	0.0211877	0.715864	ENSG00000239830	RPS4XP22	ribosomal protein S4X pseudogene 22 [Source:HGNC Symbol;Acc:HGNC:36125]
1356.19	1.52043	0.614888	2.30451	0.0211938	0.715864	ENSG00000121858	TNFSF10	TNF superfamily member 10 [Source:HGNC Symbol;Acc:HGNC:11925]
2.16598	-1.20248	0.630163	-2.30407	0.0212184	NA	ENSG00000273483		novel transcript, antisense to WNT2B
34.1395	-1.0153	0.440725	-2.30202	0.021334	0.718277	ENSG00000215067	ALOX12-AS1	ALOX12 antisense RNA 1 [Source:HGNC Symbol;Acc:HGNC:51342]
166.063	-1.27414	0.582898	-2.3002	0.0214367	0.720575	ENSG00000134058	CDK7	cyclin dependent kinase 7 [Source:HGNC Symbol;Acc:HGNC:1778]
9.16343	1.2038	0.520376	2.29898	0.0215063	0.721754	ENSG00000269743	SLC25A53	solute carrier family 25 member 53 [Source:HGNC Symbol;Acc:HGNC:31894]
293.905	-1.14945	0.635438	-2.29701	0.0216183	0.724352	ENSG00000140873	ADAMTS18	ADAM metallopeptidase with thrombospondin type 1 motif 18 [Source:HGNC Symbol;Acc:HGNC:17110]
26.9294	-1.03936	0.633053	-2.29628	0.0216601	0.724591	ENSG00000168754	FAM178B	family with sequence similarity 178 member B [Source:HGNC Symbol;Acc:HGNC:28036]
1.04551	1.70821	0.625597	2.29561	0.0216979	NA	ENSG00000266978		novel transcript, antisense to MRPL4 and ICAM1
952.119	1.61938	0.632027	2.29398	0.0217917	0.724962	ENSG00000137285	TUBB2B	tubulin beta 2B class IIb [Source:HGNC Symbol;Acc:HGNC:30829]
403.537	-1.23435	0.626879	-2.29306	0.0218445	0.724962	ENSG00000017427	IGF1	insulin like growth factor 1 [Source:HGNC Symbol;Acc:HGNC:5464]
408.166	-1.1686	0.634492	-2.28986	0.0220295	0.729941	ENSG00000104213	PDGFRL	platelet derived growth factor receptor like [Source:HGNC Symbol;Acc:HGNC:8805]
11143.9	1.09863	0.475621	2.28804	0.0221354	0.732288	ENSG00000157227	MMP14	matrix metallopeptidase 14 [Source:HGNC Symbol;Acc:HGNC:7160]
304.661	1.5109	0.615618	2.28628	0.0222377	0.733354	ENSG00000182010	RTKN2	rhotekin 2 [Source:HGNC Symbol;Acc:HGNC:19364]
1287.63	-1.11525	0.495234	-2.28497	0.0223147	0.733597	ENSG00000138792	ENPEP	glutamyl aminopeptidase [Source:HGNC Symbol;Acc:HGNC:3355]
18.8851	-1.30056	0.616825	-2.28496	0.0223153	0.733597	ENSG00000146469	VIP	vasoactive intestinal peptide [Source:HGNC Symbol;Acc:HGNC:12693]
14.2324	-1.3184	0.616734	-2.28327	0.0224144	0.735678	ENSG00000239557	PPP2R5CP	protein phosphatase 2 regulatory subunit B'gamma pseudogene [Source:HGNC Symbol;Acc:HGNC:17835]
377.589	-1.25558	0.580476	-2.28106	0.0225448	0.735678	ENSG00000064692	SNCAIP	synuclein alpha interacting protein [Source:HGNC Symbol;Acc:HGNC:11139]
613.074	-1.26624	0.599964	-2.28081	0.0225596	0.735678	ENSG00000109063	MYH3	myosin heavy chain 3 [Source:HGNC Symbol;Acc:HGNC:7573]
327.201	-1.22859	0.627443	-2.27948	0.0226385	0.736121	ENSG00000136231	IGF2BP3	insulin like growth factor 2 mRNA binding protein 3 [Source:HGNC Symbol;Acc:HGNC:28868]
107.305	-1.11732	0.635938	-2.27824	0.0227123	0.737373	ENSG00000162931	TRIM17	tripartite motif containing 17 [Source:HGNC Symbol;Acc:HGNC:13430]
110.953	1.62046	0.633583	2.27586	0.0228546	0.73807	ENSG00000010932	FMO1	flavin containing dimethylaniline monoxygenase 1 [Source:HGNC Symbol;Acc:HGNC:3769]
2.89405	-1.33351	0.635946	-2.27553	0.0228742	0.73807	ENSG00000255248	MIR100HG	mir-100-let-7a-2-mir-125b-1 cluster host gene [Source:HGNC Symbol;Acc:HGNC:39522]
16.7253	-1.29762	0.634389	-2.26954	0.0232355	0.746125	ENSG00000204044	SLC12A5-AS1	SLC12A5 and MMP9 antisense RNA 1 [Source:HGNC Symbol;Acc:HGNC:53143]
996.511	-1.23988	0.621826	-2.26902	0.0232673	0.746125	ENSG00000259753		novel protein
25.4951	1.77966	0.625965	2.26323	0.0236212	0.752032	ENSG00000160183	TMPRSS3	transmembrane serine protease 3 [Source:HGNC Symbol;Acc:HGNC:11877]
126.154	-1.78439	0.612059	-2.26289	0.0236425	0.752032	ENSG00000131480	AOC2	amine oxidase copper containing 2 [Source:HGNC Symbol;Acc:HGNC:549]
268.216	-1.23994	0.62156	-2.26276	0.0236505	0.752032	ENSG00000198756	COLGALT2	collagen beta(1-O)galactosyltransferase 2 [Source:HGNC Symbol;Acc:HGNC:16790]
353.073	-1.05389	0.47028	-2.2619	0.0237033	0.752032	ENSG00000163590	PPM1L	protein phosphatase, Mg2+/Mn2+ dependent 1L [Source:HGNC Symbol;Acc:HGNC:16381]
3139.35	-1.22921	0.56892	-2.25796	0.0239484	0.754609	ENSG00000169439	SDC2	syndecan 2 [Source:HGNC Symbol;Acc:HGNC:10659]
6.11582	1.71813	0.630684	2.25731	0.0239886	0.754609	ENSG00000184454	NCMAP	non-compact myelin associated protein [Source:HGNC Symbol;Acc:HGNC:29332]
492.469	1.14534	0.501147	2.25589	0.0240778	0.754609	ENSG00000169242	EFNA1	ephrin A1 [Source:HGNC Symbol;Acc:HGNC:3221]
37.222	-1.14103	0.635569	-2.25546	0.0241042	0.754609	ENSG00000183960	KCNH8	potassium voltage-gated channel subfamily H member 8 [Source:HGNC Symbol;Acc:HGNC:18864]
1605.39	-1.24501	0.615215	-2.25413	0.0241882	0.754609	ENSG00000135424	ITGA7	integrin subunit alpha 7 [Source:HGNC Symbol;Acc:HGNC:6143]
10303.2	-1.25079	0.597018	-2.25318	0.0242478	0.754609	ENSG00000107796	ACTA2	actin alpha 2, smooth muscle [Source:HGNC Symbol;Acc:HGNC:130]
2.41412	-1.07853	0.624314	-2.25186	0.0243308	NA	ENSG00000188856	RPSAP47	ribosomal protein SA pseudogene 47 [Source:HGNC Symbol;Acc:HGNC:36162]
0.764506	1.47504	0.634275	2.2515	0.0243537	NA	ENSG00000234782	TPT1P9	TPT1 pseudogene 9 [Source:HGNC Symbol;Acc:HGNC:49299]
116.897	-1.01893	0.455311	-2.25068	0.0244057	0.754609	ENSG00000240764	PCDHGC5	protocadherin gamma subfamily C, 5 [Source:HGNC Symbol;Acc:HGNC:8718]
14.6381	-1.19864	0.634766	-2.24849	0.024545	0.754609	ENSG00000249693	THEGL	theg spermatid protein like [Source:HGNC Symbol;Acc:HGNC:43771]
44.5638	-1.2584	0.594898	-2.24712	0.0246326	0.754609	ENSG00000172901	LVRN	laeverin [Source:HGNC Symbol;Acc:HGNC:26904]
93.0316	1.62964	0.635469	2.24549	0.0247368	0.754609	ENSG00000117595	IRF6	interferon regulatory factor 6 [Source:HGNC Symbol;Acc:HGNC:6121]
10.1941	-1.28156	0.603068	-2.24507	0.0247637	0.754609	ENSG00000166105	GLB1L3	galactosidase beta 1 like 3 [Source:HGNC Symbol;Acc:HGNC:25147]
3.43044	1.77276	0.593226	2.24458	0.0247953	0.754609	ENSG00000235616	ST13P2	ST13, Hsp70 interacting protein pseudogene 2 [Source:HGNC Symbol;Acc:HGNC:38716]
5.70334	-1.26729	0.635819	-2.24412	0.0248244	0.754609	ENSG00000253516	HMGB1P41	high mobility group box 1 pseudogene 41 [Source:HGNC Symbol;Acc:HGNC:39188]
500.524	1.27713	0.554606	2.24257	0.0249248	0.754609	ENSG00000196878	LAMB3	laminin subunit beta 3 [Source:HGNC Symbol;Acc:HGNC:6490]
114.987	1.2262	0.536102	2.24192	0.0249668	0.754609	ENSG00000156966	B3GNT7	UDP-GlcNAc:betaGal beta-1,3-N-acetylglucosaminyltransferase 7 [Source:HGNC Symbol;Acc:HGNC:18811]
879.773	-1.15857	0.633921	-2.24165	0.024984	0.754609	ENSG00000121898	CPXM2	carboxypeptidase X, M14 family member 2 [Source:HGNC Symbol;Acc:HGNC:26977]
6.90583	-1.06936	0.632995	-2.24074	0.0250429	0.754609	ENSG00000118113	MMP8	matrix metallopeptidase 8 [Source:HGNC Symbol;Acc:HGNC:7175]
55.4723	1.5123	0.622609	2.23963	0.0251151	0.754609	ENSG00000141738	GRB7	growth factor receptor bound protein 7 [Source:HGNC Symbol;Acc:HGNC:4567]
8.49659	-1.2963	0.571922	-2.23852	0.0251869	0.755215	ENSG00000235183	SRP14P3	signal recognition particle 14 pseudogene 3 [Source:HGNC Symbol;Acc:HGNC:53769]
188.954	-1.01105	0.45467	-2.23813	0.0252124	0.755215	ENSG00000203760	CENPW	centromere protein W [Source:HGNC Symbol;Acc:HGNC:21488]
1.95835	-1.22461	0.63109	-2.23803	0.0252192	NA	ENSG00000269293	ZSCAN16-AS1	ZSCAN16 antisense RNA 1 [Source:HGNC Symbol;Acc:HGNC:48982]
40.0601	-1.25127	0.602555	-2.23623	0.0253368	0.756774	ENSG00000139549	DHH	desert hedgehog signaling molecule [Source:HGNC Symbol;Acc:HGNC:2865]
659.297	-1.04177	0.635077	-2.23471	0.0254363	0.75744	ENSG00000198734	F5	coagulation factor V [Source:HGNC Symbol;Acc:HGNC:3542]
14.6433	1.22035	0.537513	2.23361	0.0255089	0.75744	ENSG00000225178	NA	NA
9.41336	-1.29951	0.580181	-2.2334	0.0255223	0.75744	ENSG00000272267		novel transcript, antisense to TNKS
18.0739	1.2949	0.564754	2.23271	0.0255682	0.75744	ENSG00000142530	GARIN5A	golgi associated RAB2 interactor 5A [Source:HGNC Symbol;Acc:HGNC:25107]
33.6585	1.41075	0.600985	2.23108	0.025676	0.75744	ENSG00000241484	ARHGAP8	Rho GTPase activating protein 8 [Source:HGNC Symbol;Acc:HGNC:677]
15.0495	-1.28728	0.60366	-2.23039	0.0257214	0.75744	ENSG00000161149	NA	NA
9609.5	-1.09525	0.498902	-2.22861	0.02584	0.758507	ENSG00000131711	MAP1B	microtubule associated protein 1B [Source:HGNC Symbol;Acc:HGNC:6836]
114.901	-1.20378	0.628386	-2.22847	0.0258491	0.758507	ENSG00000170214	ADRA1B	adrenoceptor alpha 1B [Source:HGNC Symbol;Acc:HGNC:278]
1.2912	1.92429	0.50585	2.22671	0.0259666	NA	ENSG00000239435	KCNMB3P1	KCNMB3 pseudogene 1 [Source:HGNC Symbol;Acc:HGNC:6288]
5.44269	-1.36541	0.62714	-2.2266	0.0259739	0.759951	ENSG00000254481	PTP4A2P2	PTP4A2 pseudogene 2 [Source:HGNC Symbol;Acc:HGNC:9638]
4.15521	1.74512	0.603782	2.22633	0.0259919	0.759951	ENSG00000140297	GCNT3	glucosaminyl (N-acetyl) transferase 3, mucin type [Source:HGNC Symbol;Acc:HGNC:4205]
8.9885	-1.37919	0.635582	-2.22451	0.0261141	0.759951	ENSG00000180210	F2	coagulation factor II, thrombin [Source:HGNC Symbol;Acc:HGNC:3535]
49.3382	-1.24058	0.618403	-2.22373	0.0261669	0.759951	ENSG00000259917	HNRNPLP2	heterogeneous nuclear ribonucleoprotein L pseudogene 2 [Source:HGNC Symbol;Acc:HGNC:48747]
153.957	-1.18811	0.630718	-2.22314	0.0262065	0.759951	ENSG00000068615	REEP1	receptor accessory protein 1 [Source:HGNC Symbol;Acc:HGNC:25786]
335.844	-1.12593	0.516089	-2.22169	0.0263045	0.7602	ENSG00000102362	SYTL4	synaptotagmin like 4 [Source:HGNC Symbol;Acc:HGNC:15588]
100.295	1.32513	0.576066	2.2211	0.0263442	0.7602	ENSG00000120756	PLS1	plastin 1 [Source:HGNC Symbol;Acc:HGNC:9090]
220.108	1.53934	0.629097	2.22102	0.0263495	0.7602	ENSG00000146233	CYP39A1	cytochrome P450 family 39 subfamily A member 1 [Source:HGNC Symbol;Acc:HGNC:17449]
23778.4	-1.23401	0.608336	-2.22039	0.0263921	0.7602	ENSG00000203930	LINC00632	long intergenic non-protein coding RNA 632 [Source:HGNC Symbol;Acc:HGNC:27865]
22.8019	-1.18977	0.633037	-2.2174	0.0265961	0.763811	ENSG00000198153	ZNF849P	zinc finger protein 849, pseudogene [Source:HGNC Symbol;Acc:HGNC:34389]
4.94985	-1.37916	0.630965	-2.2173	0.0266027	0.763811	ENSG00000230583	GTF2IRD1P1	GTF2I repeat domain containing 1 pseudogene 1 [Source:HGNC Symbol;Acc:HGNC:44136]
3.61603	-1.3032	0.635284	-2.21444	0.0267988	0.764366	ENSG00000249996	PPIC-AS1	PPIC antisense RNA 1 [Source:HGNC Symbol;Acc:HGNC:40464]
10.0435	1.7282	0.62178	2.21331	0.0268764	0.764366	ENSG00000124657	OR2B6	olfactory receptor family 2 subfamily B member 6 [Source:HGNC Symbol;Acc:HGNC:8241]
305.621	-1.03218	0.470774	-2.21255	0.026929	0.764366	ENSG00000124772	CPNE5	copine 5 [Source:HGNC Symbol;Acc:HGNC:2318]
3.2651	-1.28826	0.635742	-2.21193	0.0269718	0.764366	ENSG00000261594	TPBGL	trophoblast glycoprotein like [Source:HGNC Symbol;Acc:HGNC:44159]
2.05141	1.32325	0.590759	2.21167	0.0269895	NA	ENSG00000248711	THUMPD3P1	THUMP domain containing 3 pseudogene 1 [Source:HGNC Symbol;Acc:HGNC:50793]
635.863	-1.18748	0.629052	-2.21116	0.0270249	0.764366	ENSG00000003989	SLC7A2	solute carrier family 7 member 2 [Source:HGNC Symbol;Acc:HGNC:11060]
9.57962	-1.14741	0.635769	-2.21076	0.0270527	0.764366	ENSG00000225259	ST13P6	ST13, Hsp70 interacting protein pseudogene 6 [Source:HGNC Symbol;Acc:HGNC:18557]
587.379	1.04137	0.467417	2.20986	0.0271148	0.764366	ENSG00000139178	C1RL	complement C1r subcomponent like [Source:HGNC Symbol;Acc:HGNC:21265]
19.0303	1.58875	0.635446	2.20976	0.0271218	0.764366	ENSG00000167105	TMEM92	transmembrane protein 92 [Source:HGNC Symbol;Acc:HGNC:26579]
96.7145	-1.16051	0.633293	-2.20856	0.0272052	0.764366	ENSG00000249485	RBBP4P1	RBBP4 pseudogene 1 [Source:HGNC Symbol;Acc:HGNC:42368]
533.609	1.79703	0.611233	2.20771	0.0272643	0.764366	ENSG00000133661	SFTPD	surfactant protein D [Source:HGNC Symbol;Acc:HGNC:10803]
21.2966	1.65599	0.634893	2.20597	0.0273859	0.764366	ENSG00000130643	CALY	calcyon neuron specific vesicular protein [Source:HGNC Symbol;Acc:HGNC:17938]
146.607	1.08925	0.488742	2.20548	0.0274202	0.764366	ENSG00000088899	LZTS3	leucine zipper tumor suppressor family member 3 [Source:HGNC Symbol;Acc:HGNC:30139]
87.6405	-1.2281	0.587186	-2.20542	0.0274248	0.764366	ENSG00000237065	NANOGP4	Nanog homeobox pseudogene 4 [Source:HGNC Symbol;Acc:HGNC:23102]
408.448	-1.16408	0.542677	-2.20512	0.0274457	0.764366	ENSG00000183474	GTF2H2C	GTF2H2 family member C [Source:HGNC Symbol;Acc:HGNC:31394]
2506.02	-1.07034	0.635906	-2.20493	0.0274587	0.764366	ENSG00000166501	PRKCB	protein kinase C beta [Source:HGNC Symbol;Acc:HGNC:9395]
9.67602	1.63032	0.635628	2.20371	0.027545	0.764366	ENSG00000095752	IL11	interleukin 11 [Source:HGNC Symbol;Acc:HGNC:5966]
5.68092	-1.33048	0.629858	-2.20315	0.0275845	0.764366	ENSG00000277728		novel transcript, antisense to COG1
11.2753	-1.13961	0.635832	-2.20231	0.0276438	0.764366	ENSG00000196433	ASMT	acetylserotonin O-methyltransferase [Source:HGNC Symbol;Acc:HGNC:750]
281.903	-1.07888	0.635944	-2.20216	0.0276537	0.764366	ENSG00000204301	NOTCH4	notch receptor 4 [Source:HGNC Symbol;Acc:HGNC:7884]
192.249	1.27979	0.564257	2.20211	0.0276573	0.764366	ENSG00000050327	ARHGEF5	Rho guanine nucleotide exchange factor 5 [Source:HGNC Symbol;Acc:HGNC:13209]
25.7717	-1.25238	0.606259	-2.20168	0.0276881	0.764366	ENSG00000180739	S1PR5	sphingosine-1-phosphate receptor 5 [Source:HGNC Symbol;Acc:HGNC:14299]
14.6965	-1.21268	0.552341	-2.20006	0.0278027	0.76521	ENSG00000251013	GAPDHP62	glyceraldehyde 3 phosphate dehydrogenase pseudogene 62 [Source:HGNC Symbol;Acc:HGNC:4156]
7.30274	1.92285	0.470643	2.19988	0.0278152	0.76521	ENSG00000257046	SLCO1B3-SLCO1B7	SLCO1B3-SLCO1B7 readthrough [Source:HGNC Symbol;Acc:HGNC:54403]
6.72243	1.54043	0.634049	2.19843	0.0279184	0.766369	ENSG00000112309	B3GAT2	beta-1,3-glucuronyltransferase 2 [Source:HGNC Symbol;Acc:HGNC:922]
3.76782	1.71599	0.621353	2.1982	0.0279351	0.766369	ENSG00000285933		novel transcript
31.9483	1.40394	0.605647	2.19775	0.0279673	0.766369	ENSG00000176826	FKBP9P1	FKBP prolyl isomerase 9 pseudogene 1 [Source:HGNC Symbol;Acc:HGNC:23568]
1454.16	1.16993	0.524327	2.19304	0.0283045	0.768489	ENSG00000005884	ITGA3	integrin subunit alpha 3 [Source:HGNC Symbol;Acc:HGNC:6139]
4.6799	-1.01785	0.628564	-2.19266	0.0283317	0.768489	ENSG00000226359	ACTG1P24	actin gamma 1 pseudogene 24 [Source:HGNC Symbol;Acc:HGNC:49661]
168.853	-1.17275	0.550829	-2.19243	0.0283487	0.768489	ENSG00000260027	HOXB7	homeobox B7 [Source:HGNC Symbol;Acc:HGNC:5118]
17.3816	-1.21939	0.571256	-2.19241	0.02835	0.768489	ENSG00000161180	CCDC116	coiled-coil domain containing 116 [Source:HGNC Symbol;Acc:HGNC:26688]
355.969	-1.12785	0.525651	-2.1911	0.0284444	0.768734	ENSG00000111788		DEAD/H (Asp-Glu-Ala-Asp/His) box polypeptide like pseudogene
9362.8	-1.21551	0.614043	-2.19063	0.0284788	0.768734	ENSG00000187955	COL14A1	collagen type XIV alpha 1 chain [Source:HGNC Symbol;Acc:HGNC:2191]
106.728	-1.12135	0.520929	-2.18993	0.0285296	0.768734	ENSG00000274471		hect domain and RLD 2 (HERC2) pseudogene
22.582	-1.67228	0.620504	-2.18958	0.0285543	0.768734	ENSG00000202354	RNY3	RNA, Ro60-associated Y3 [Source:HGNC Symbol;Acc:HGNC:10243]
586.264	-1.17242	0.630064	-2.18939	0.0285683	0.768734	ENSG00000123610	TNFAIP6	TNF alpha induced protein 6 [Source:HGNC Symbol;Acc:HGNC:11898]
2.18826	-1.07406	0.624142	-2.18894	0.0286014	NA	ENSG00000167910	CYP7A1	cytochrome P450 family 7 subfamily A member 1 [Source:HGNC Symbol;Acc:HGNC:2651]
44.516	-1.22534	0.604743	-2.18791	0.0286765	0.769573	ENSG00000128482	RNF112	ring finger protein 112 [Source:HGNC Symbol;Acc:HGNC:12968]
18.4516	1.45117	0.618791	2.18756	0.0287019	0.769573	ENSG00000124116	WFDC3	WAP four-disulfide core domain 3 [Source:HGNC Symbol;Acc:HGNC:15957]
104.806	-1.22134	0.612502	-2.18745	0.0287099	0.769573	ENSG00000008056	SYN1	synapsin I [Source:HGNC Symbol;Acc:HGNC:11494]
112.285	1.8215	0.595484	2.18677	0.0287594	0.769883	ENSG00000184012	TMPRSS2	transmembrane serine protease 2 [Source:HGNC Symbol;Acc:HGNC:11876]
116.47	1.05654	0.479418	2.18396	0.0289649	0.769883	ENSG00000284308	C2orf81	chromosome 2 open reading frame 81 [Source:HGNC Symbol;Acc:HGNC:34350]
51.9674	1.36102	0.595353	2.18343	0.0290041	0.769883	ENSG00000010030	ETV7	ETS variant transcription factor 7 [Source:HGNC Symbol;Acc:HGNC:18160]
3.84453	-1.3221	0.634567	-2.18319	0.0290221	0.769883	ENSG00000259380	LINC02895	long intergenic non-protein coding RNA 2895 [Source:HGNC Symbol;Acc:HGNC:55422]
729.258	-1.16798	0.630369	-2.18307	0.0290305	0.769883	ENSG00000082196	C1QTNF3	C1q and TNF related 3 [Source:HGNC Symbol;Acc:HGNC:14326]
18.3381	1.6968	0.627868	2.1816	0.0291388	0.769883	ENSG00000166961	MS4A15	membrane spanning 4-domains A15 [Source:HGNC Symbol;Acc:HGNC:28573]
105.73	-1.14896	0.632826	-2.18098	0.0291847	0.769883	ENSG00000185518	SV2B	synaptic vesicle glycoprotein 2B [Source:HGNC Symbol;Acc:HGNC:16874]
22.4657	1.73856	0.618824	2.18031	0.0292348	0.769883	ENSG00000080293	SCTR	secretin receptor [Source:HGNC Symbol;Acc:HGNC:10608]
3159.43	-1.20578	0.585704	-2.17827	0.0293858	0.771743	ENSG00000128487	SPECC1	sperm antigen with calponin homology and coiled-coil domains 1 [Source:HGNC Symbol;Acc:HGNC:30615]
73.838	-1.09466	0.635832	-2.17783	0.0294184	0.771743	ENSG00000099957	P2RX6	purinergic receptor P2X 6 [Source:HGNC Symbol;Acc:HGNC:8538]
1.17362	1.11624	0.549447	2.17713	0.0294711	NA	ENSG00000266885		chromosome 17 open reading frame 51 (C17orf51) pseudogene
2.46154	1.7297	0.552087	2.17591	0.0295621	NA	ENSG00000184106	TREML3P	triggering receptor expressed on myeloid cells like 3, pseudogene [Source:HGNC Symbol;Acc:HGNC:30806]
2.04761	-1.19959	0.630254	-2.1748	0.0296453	NA	ENSG00000234222	LIX1L-AS1	LIX1L antisense RNA 1 [Source:HGNC Symbol;Acc:HGNC:41210]
373.294	-1.11154	0.521588	-2.17263	0.0298082	0.774718	ENSG00000101447	FAM83D	family with sequence similarity 83 member D [Source:HGNC Symbol;Acc:HGNC:16122]
3.73748	-1.14172	0.634629	-2.17053	0.0299668	0.774718	ENSG00000269068		novel transcript, antisense to OBSL1
71.9287	-1.21462	0.63353	-2.16958	0.0300386	0.774718	ENSG00000166819	PLIN1	perilipin 1 [Source:HGNC Symbol;Acc:HGNC:9076]
1025.09	-1.11176	0.635062	-2.16956	0.0300403	0.774718	ENSG00000003137	CYP26B1	cytochrome P450 family 26 subfamily B member 1 [Source:HGNC Symbol;Acc:HGNC:20581]
349.043	1.71285	0.623269	2.16823	0.030141	0.774718	ENSG00000184292	TACSTD2	tumor associated calcium signal transducer 2 [Source:HGNC Symbol;Acc:HGNC:11530]
117.564	-1.04887	0.488837	-2.16777	0.030176	0.774718	ENSG00000121577	POPDC2	popeye domain containing 2 [Source:HGNC Symbol;Acc:HGNC:17648]
209.385	1.548	0.63437	2.1672	0.0302193	0.774718	ENSG00000157551	KCNJ15	potassium inwardly rectifying channel subfamily J member 15 [Source:HGNC Symbol;Acc:HGNC:6261]
97.9462	-1.17926	0.564078	-2.16676	0.030253	0.774718	ENSG00000226763	SRRM5	serine/arginine repetitive matrix 5 [Source:HGNC Symbol;Acc:HGNC:37248]
5.27904	-1.23706	0.635905	-2.1665	0.0302728	0.774718	ENSG00000266613	COP1P1	COP1 pseudogene 1 [Source:HGNC Symbol;Acc:HGNC:31900]
3.66767	1.72353	0.566529	2.16372	0.0304858	0.778262	ENSG00000166007	TRIM51HP	tripartite motif-containing 51H, pseudogene [Source:HGNC Symbol;Acc:HGNC:43977]
691.038	-1.62218	0.538499	-2.16181	0.0306331	0.780368	ENSG00000226259	GTF2H2B	general transcription factor IIH subunit 2B (pseudogene) [Source:HGNC Symbol;Acc:HGNC:31393]
167.271	1.84971	0.567381	2.15882	0.030864	0.782189	ENSG00000096088	PGC	progastricsin [Source:HGNC Symbol;Acc:HGNC:8890]
7.27805	-1.17194	0.635925	-2.15337	0.0312895	0.788592	ENSG00000241735	FABP5P3	fatty acid binding protein 5 pseudogene 3 [Source:HGNC Symbol;Acc:HGNC:22573]
215.686	-1.18708	0.622612	-2.15294	0.0313236	0.788592	ENSG00000113211	PCDHB6	protocadherin beta 6 [Source:HGNC Symbol;Acc:HGNC:8691]
15.9311	-2.31387	0.606314	-2.15173	0.0314185	0.788592	ENSG00000162873	KLHDC8A	kelch domain containing 8A [Source:HGNC Symbol;Acc:HGNC:25573]
1051.93	-1.1933	0.616476	-2.14947	0.031597	0.790263	ENSG00000146426	TIAM2	TIAM Rac1 associated GEF 2 [Source:HGNC Symbol;Acc:HGNC:11806]
30.4011	1.62034	0.633476	2.14812	0.0317044	0.790263	ENSG00000153292	ADGRF1	adhesion G protein-coupled receptor F1 [Source:HGNC Symbol;Acc:HGNC:18990]
3.66006	-1.34762	0.632454	-2.14811	0.031705	0.790263	ENSG00000205871	RPS3AP47	RPS3A pseudogene 47 [Source:HGNC Symbol;Acc:HGNC:36744]
16.2014	-1.19616	0.63004	-2.14795	0.0317177	0.790263	ENSG00000277918	RNVU1-28	RNA, variant U1 small nuclear 28 [Source:HGNC Symbol;Acc:HGNC:54432]
27.6097	-1.21081	0.579878	-2.14755	0.0317496	0.790263	ENSG00000254979		novel protein
3.42002	-1.45851	0.603234	-2.14699	0.0317942	0.790431	ENSG00000237631	PARK7P2	PARK7 pseudogene 2 [Source:HGNC Symbol;Acc:HGNC:55067]
1.91987	-1.14608	0.627992	-2.14502	0.0319509	NA	ENSG00000225511	LINC00475	long intergenic non-protein coding RNA 475 [Source:HGNC Symbol;Acc:HGNC:23569]
376.937	1.24115	0.562893	2.14306	0.0321082	0.793519	ENSG00000136048	DRAM1	DNA damage regulated autophagy modulator 1 [Source:HGNC Symbol;Acc:HGNC:25645]
2014.19	-1.15911	0.62846	-2.14112	0.0322641	0.795493	ENSG00000162614	NEXN	nexilin F-actin binding protein [Source:HGNC Symbol;Acc:HGNC:29557]
22.0441	-1.19244	0.635512	-2.13979	0.0323721	0.79627	ENSG00000267060	PTGES3L	prostaglandin E synthase 3 like [Source:HGNC Symbol;Acc:HGNC:43943]
20.4513	-1.12949	0.530978	-2.1397	0.032379	0.79627	ENSG00000213152	RPL7AP60	ribosomal protein L7a pseudogene 60 [Source:HGNC Symbol;Acc:HGNC:35859]
268.472	-1.0187	0.480919	-2.13884	0.0324488	0.79629	ENSG00000204351	SKIV2L	Ski2 like RNA helicase [Source:HGNC Symbol;Acc:HGNC:10898]
217.65	1.80582	0.580211	2.13814	0.0325053	0.796726	ENSG00000189143	CLDN4	claudin 4 [Source:HGNC Symbol;Acc:HGNC:2046]
4122.07	-1.02875	0.63558	-2.13626	0.0326585	0.797479	ENSG00000172403	SYNPO2	synaptopodin 2 [Source:HGNC Symbol;Acc:HGNC:17732]
2.49053	-1.05119	0.622831	-2.13604	0.0326763	NA	ENSG00000177699		novel transcript, antisense to RASGRF1
28.015	-1.18583	0.627182	-2.1359	0.0326879	0.797479	ENSG00000130812	ANGPTL6	angiopoietin like 6 [Source:HGNC Symbol;Acc:HGNC:23140]
2.01215	1.4505	0.635595	2.1337	0.0328672	NA	ENSG00000176183		actin, beta (ACTB) pseudogene
20.473	-1.21419	0.622886	-2.13165	0.0330354	0.802534	ENSG00000173567	ADGRF3	adhesion G protein-coupled receptor F3 [Source:HGNC Symbol;Acc:HGNC:18989]
5.78997	-1.1678	0.635692	-2.12924	0.0332341	0.805168	ENSG00000175189	INHBC	inhibin subunit beta C [Source:HGNC Symbol;Acc:HGNC:6068]
3.44603	-1.1422	0.634134	-2.12816	0.0333239	0.805476	ENSG00000251548		Intersectin-1 (ITSN1) pseudogene
268.976	-1.15266	0.561027	-2.12767	0.0333648	0.805533	ENSG00000179909	ZNF154	zinc finger protein 154 [Source:HGNC Symbol;Acc:HGNC:12939]
2142.57	-1.18767	0.608996	-2.12708	0.0334136	0.805779	ENSG00000169047	IRS1	insulin receptor substrate 1 [Source:HGNC Symbol;Acc:HGNC:6125]
104.147	1.54762	0.635876	2.12568	0.03353	0.807657	ENSG00000111319	SCNN1A	sodium channel epithelial 1 subunit alpha [Source:HGNC Symbol;Acc:HGNC:10599]
3.74623	-1.08445	0.631909	-2.12228	0.0338145	0.809022	ENSG00000259298	NA	NA
95.1239	-1.57273	0.63411	-2.12222	0.0338189	0.809022	ENSG00000160808	MYL3	myosin light chain 3 [Source:HGNC Symbol;Acc:HGNC:7584]
17.8687	-1.08677	0.635949	-2.11795	0.0341796	0.811659	ENSG00000104921	FCER2	Fc epsilon receptor II [Source:HGNC Symbol;Acc:HGNC:3612]
3.60226	-1.11804	0.634441	-2.11709	0.0342526	0.811659	ENSG00000259553		novel transcript
1009.34	1.18263	0.546221	2.11697	0.034262	0.811659	ENSG00000168394	TAP1	transporter 1, ATP binding cassette subfamily B member [Source:HGNC Symbol;Acc:HGNC:43]
2.57934	-1.30373	0.633918	-2.11627	0.0343222	NA	ENSG00000242970		ribosomal protein S26 (RPS26) pseudogene
110.917	-1.16504	0.573714	-2.1135	0.0345576	0.815038	ENSG00000147166	ITGB1BP2	integrin subunit beta 1 binding protein 2 [Source:HGNC Symbol;Acc:HGNC:6154]
3.10641	-1.01822	0.620675	-2.11319	0.0345845	0.815038	ENSG00000205669	ACOT6	acyl-CoA thioesterase 6 [Source:HGNC Symbol;Acc:HGNC:33159]
463.385	-1.17045	0.617245	-2.10384	0.0353928	0.828572	ENSG00000128578	STRIP2	striatin interacting protein 2 [Source:HGNC Symbol;Acc:HGNC:22209]
15.6708	-1.15289	0.56175	-2.10239	0.0355188	0.829752	ENSG00000162510	MATN1	matrilin 1 [Source:HGNC Symbol;Acc:HGNC:6907]
29.7101	-1.19347	0.597114	-2.10161	0.0355874	0.830426	ENSG00000280537		novel protein, SLC23A3-NHEJ1 readthrough
6.19905	-1.06457	0.633246	-2.09886	0.0358296	0.83379	ENSG00000269895		novel transcript
11.8718	-1.21615	0.594498	-2.09749	0.0359504	0.83424	ENSG00000214485	RPL7P1	ribosomal protein L7 pseudogene 1 [Source:HGNC Symbol;Acc:HGNC:10367]
373.02	-1.07849	0.635361	-2.09697	0.0359959	0.834371	ENSG00000123572	NRK	Nik related kinase [Source:HGNC Symbol;Acc:HGNC:25391]
1.99379	-1.0306	0.621557	-2.0963	0.0360558	NA	ENSG00000267178	PHF5CP	PHD finger protein 5C pseudogene [Source:HGNC Symbol;Acc:HGNC:32385]
86.9355	1.25807	0.579794	2.09512	0.0361602	0.836322	ENSG00000143674	MAP3K21	mitogen-activated protein kinase kinase kinase 21 [Source:HGNC Symbol;Acc:HGNC:29798]
63.7735	1.47612	0.633461	2.09501	0.0361705	0.836322	ENSG00000125355	TMEM255A	transmembrane protein 255A [Source:HGNC Symbol;Acc:HGNC:26086]
14.7989	-1.1822	0.623815	-2.09413	0.0362484	0.836322	ENSG00000177335	LINC02904	long intergenic non-protein coding RNA 2904 [Source:HGNC Symbol;Acc:HGNC:26731]
1145.76	1.18029	0.550765	2.09283	0.0363644	0.836322	ENSG00000151617	EDNRA	endothelin receptor type A [Source:HGNC Symbol;Acc:HGNC:3179]
176.113	-1.16507	0.618934	-2.09188	0.0364491	0.836322	ENSG00000124610	H1-1	H1.1 linker histone, cluster member [Source:HGNC Symbol;Acc:HGNC:4715]
21.2801	-1.19141	0.618231	-2.09053	0.0365703	0.836322	ENSG00000282989	PDCL3P2	PDCL3 pseudogene 2 [Source:HGNC Symbol;Acc:HGNC:31705]
5.05497	1.54968	0.632279	2.08983	0.0366334	0.836322	ENSG00000141096	DPEP3	dipeptidase 3 [Source:HGNC Symbol;Acc:HGNC:23029]
126.32	-1.0519	0.510116	-2.08975	0.0366401	0.836322	ENSG00000154920	EME1	essential meiotic structure-specific endonuclease 1 [Source:HGNC Symbol;Acc:HGNC:24965]
70.5898	-1.20069	0.635941	-2.08877	0.0367289	0.837434	ENSG00000103723	AP3B2	adaptor related protein complex 3 subunit beta 2 [Source:HGNC Symbol;Acc:HGNC:567]
385.568	-1.16573	0.614873	-2.08731	0.0368599	0.838593	ENSG00000250264		novel protein, TAP2-HLA-DOB readthrough
261.518	-1.1362	0.565296	-2.08462	0.0371037	0.841027	ENSG00000166803	PCLAF	PCNA clamp associated factor [Source:HGNC Symbol;Acc:HGNC:28961]
221.738	1.19771	0.560173	2.08436	0.0371278	0.841027	ENSG00000131781	FMO5	flavin containing dimethylaniline monoxygenase 5 [Source:HGNC Symbol;Acc:HGNC:3773]
11.7621	-1.00541	0.633266	-2.08253	0.0372943	0.842317	ENSG00000225246	RPS2P1	ribosomal protein S2 pseudogene 1 [Source:HGNC Symbol;Acc:HGNC:16580]
98.3858	1.35842	0.613428	2.08065	0.0374656	0.842317	ENSG00000130513	GDF15	growth differentiation factor 15 [Source:HGNC Symbol;Acc:HGNC:30142]
6.94489	-1.2494	0.603218	-2.08043	0.0374858	0.842317	ENSG00000234624		ribosomal protein L10-like (RPL10L) pseudogene
13.7548	1.58894	0.629595	2.0802	0.037507	0.842317	ENSG00000197421	GGT3P	gamma-glutamyltransferase 3 pseudogene [Source:HGNC Symbol;Acc:HGNC:4252]
14.621	-1.17098	0.576084	-2.07945	0.0375762	0.842948	ENSG00000261717		novel TMEM170A-CFDP1 readthrough protein
1254.49	-1.11773	0.555296	-2.07829	0.0376824	0.843414	ENSG00000140945	CDH13	cadherin 13 [Source:HGNC Symbol;Acc:HGNC:1753]
10.1463	-1.04598	0.634706	-2.07748	0.0377576	0.843414	ENSG00000144852	NR1I2	nuclear receptor subfamily 1 group I member 2 [Source:HGNC Symbol;Acc:HGNC:7968]
80.159	1.62514	0.623985	2.07664	0.0378351	0.843601	ENSG00000103067	ESRP2	epithelial splicing regulatory protein 2 [Source:HGNC Symbol;Acc:HGNC:26152]
530.782	1.15404	0.54401	2.07651	0.0378466	0.843601	ENSG00000197859	ADAMTSL2	ADAMTS like 2 [Source:HGNC Symbol;Acc:HGNC:14631]
159.903	-1.52518	0.588832	-2.07528	0.0379606	0.844439	ENSG00000157322	CLEC18A	C-type lectin domain family 18 member A [Source:HGNC Symbol;Acc:HGNC:30388]
22.5156	-1.13912	0.631713	-2.07523	0.037965	0.844439	ENSG00000235748	SEPTIN14P12	septin 14 pseudogene 12 [Source:HGNC Symbol;Acc:HGNC:51699]
310.037	1.52145	0.635934	2.07414	0.0380661	0.845322	ENSG00000039068	CDH1	cadherin 1 [Source:HGNC Symbol;Acc:HGNC:1748]
16.1845	-1.19288	0.616179	-2.07183	0.0382817	0.845322	ENSG00000227379	PPIAP2	peptidylprolyl isomerase A pseudogene 2 [Source:HGNC Symbol;Acc:HGNC:16542]
60.0075	-1.06738	0.522756	-2.07152	0.0383104	0.845322	ENSG00000224003	YES1P1	YES1 pseudogene 1 [Source:HGNC Symbol;Acc:HGNC:12842]
13.9114	-1.20827	0.614236	-2.07071	0.0383863	0.845322	ENSG00000241990	PRR34-AS1	PRR34 antisense RNA 1 [Source:HGNC Symbol;Acc:HGNC:50499]
393.176	-1.15905	0.611881	-2.07048	0.0384072	0.845322	ENSG00000153993	SEMA3D	semaphorin 3D [Source:HGNC Symbol;Acc:HGNC:10726]
47.3127	1.31038	0.602747	2.07047	0.0384088	0.845322	ENSG00000135378	PRRG4	proline rich and Gla domain 4 [Source:HGNC Symbol;Acc:HGNC:30799]
306.538	1.17595	0.554509	2.06919	0.0385279	0.845322	ENSG00000067606	PRKCZ	protein kinase C zeta [Source:HGNC Symbol;Acc:HGNC:9412]
178.282	-1.03047	0.635927	-2.06849	0.038594	0.845322	ENSG00000116985	BMP8B	bone morphogenetic protein 8b [Source:HGNC Symbol;Acc:HGNC:1075]
0.89019	1.50479	0.612041	2.06831	0.0386108	NA	ENSG00000229211	KCTD9P6	potassium channel tetramerization domain containing 9 pseudogene 6 [Source:HGNC Symbol;Acc:HGNC:49915]
252.201	-1.54804	0.461126	-2.0682	0.038621	0.845322	ENSG00000253485	PCDHGA5	protocadherin gamma subfamily A, 5 [Source:HGNC Symbol;Acc:HGNC:8703]
30.2738	1.29724	0.599525	2.06774	0.0386649	0.845322	ENSG00000163362	INAVA	innate immunity activator [Source:HGNC Symbol;Acc:HGNC:25599]
609.577	-1.34001	0.630225	-2.06662	0.0387698	0.845322	ENSG00000106511	MEOX2	mesenchyme homeobox 2 [Source:HGNC Symbol;Acc:HGNC:7014]
384.025	-1.12522	0.628867	-2.06577	0.0388505	0.846131	ENSG00000166106	ADAMTS15	ADAM metallopeptidase with thrombospondin type 1 motif 15 [Source:HGNC Symbol;Acc:HGNC:16305]
1.58861	1.53005	0.58148	2.06461	0.0389594	NA	ENSG00000109132	PHOX2B	paired like homeobox 2B [Source:HGNC Symbol;Acc:HGNC:9143]
7.02109	1.59268	0.604363	2.06453	0.038968	0.84718	ENSG00000177807	KCNJ10	potassium inwardly rectifying channel subfamily J member 10 [Source:HGNC Symbol;Acc:HGNC:6256]
162.131	1.79308	0.523032	2.06337	0.0390775	0.847544	ENSG00000187733	AMY1C	amylase alpha 1C [Source:HGNC Symbol;Acc:HGNC:476]
112.366	1.06868	0.511329	2.0623	0.0391791	0.847988	ENSG00000089692	LAG3	lymphocyte activating 3 [Source:HGNC Symbol;Acc:HGNC:6476]
1.76379	-1.10394	0.626084	-2.06181	0.0392258	NA	ENSG00000250012	SLC41A3-AS1	SLC41A3 antisense RNA 1 [Source:HGNC Symbol;Acc:HGNC:55559]
7.96195	-1.11046	0.635912	-2.05893	0.0395007	0.84807	ENSG00000187010	RHD	Rh blood group D antigen [Source:HGNC Symbol;Acc:HGNC:10009]
136.169	1.44384	0.632559	2.05879	0.0395139	0.84807	ENSG00000183833	CFAP91	cilia and flagella associated protein 91 [Source:HGNC Symbol;Acc:HGNC:24010]
3743.21	-1.0663	0.529222	-2.05842	0.0395499	0.84807	ENSG00000163638	ADAMTS9	ADAM metallopeptidase with thrombospondin type 1 motif 9 [Source:HGNC Symbol;Acc:HGNC:13202]
21.482	-1.16746	0.61366	-2.05779	0.0396099	0.84807	ENSG00000228727	SAPCD1	suppressor APC domain containing 1 [Source:HGNC Symbol;Acc:HGNC:13938]
129.186	-1.15138	0.597077	-2.05492	0.0398872	0.850981	ENSG00000058866	DGKG	diacylglycerol kinase gamma [Source:HGNC Symbol;Acc:HGNC:2853]
18.3186	1.15855	0.552835	2.05422	0.0399547	0.851481	ENSG00000104808	DHDH	dihydrodiol dehydrogenase [Source:HGNC Symbol;Acc:HGNC:17887]
2.87692	-1.17689	0.635657	-2.05206	0.0401638	0.852533	ENSG00000273010		novel transcript, antisense to LRIF1
1101.05	-1.13975	0.620059	-2.04852	0.040509	0.858988	ENSG00000169783	LINGO1	leucine rich repeat and Ig domain containing 1 [Source:HGNC Symbol;Acc:HGNC:21205]
94.8267	1.43444	0.632492	2.04685	0.0406726	0.85934	ENSG00000091262	ABCC6	ATP binding cassette subfamily C member 6 [Source:HGNC Symbol;Acc:HGNC:57]
34.9606	1.50615	0.635643	2.04605	0.0407515	0.85934	ENSG00000117069	ST6GALNAC5	ST6 N-acetylgalactosaminide alpha-2,6-sialyltransferase 5 [Source:HGNC Symbol;Acc:HGNC:19342]
1842.79	-1.38376	0.632059	-2.04584	0.0407722	0.85934	ENSG00000165323	FAT3	FAT atypical cadherin 3 [Source:HGNC Symbol;Acc:HGNC:23112]
83.1385	-1.10716	0.55784	-2.04342	0.0410105	0.861757	ENSG00000257954		FGFR1 oncogene partner 2 (FGFR1OP2) pseudogene
30.707	1.08149	0.618902	2.0413	0.0412215	0.864637	ENSG00000181013	NA	NA
21.3042	-1.16698	0.602854	-2.04	0.0413503	0.864637	ENSG00000187536	TPM3P7	tropomyosin 3 pseudogene 7 [Source:HGNC Symbol;Acc:HGNC:39170]
487.804	-1.52452	0.517726	-2.0391	0.0414402	0.864637	ENSG00000168502	MTCL1	microtubule crosslinking factor 1 [Source:HGNC Symbol;Acc:HGNC:29121]
13.221	1.62671	0.612651	2.03839	0.0415114	0.864637	ENSG00000170890	PLA2G1B	phospholipase A2 group IB [Source:HGNC Symbol;Acc:HGNC:9030]
4.85697	-1.27213	0.607721	-2.03787	0.0415625	0.864637	ENSG00000244363	RPL7P23	ribosomal protein L7 pseudogene 23 [Source:HGNC Symbol;Acc:HGNC:35658]
1521.1	1.11842	0.538311	2.0375	0.0416	0.864637	ENSG00000003436	TFPI	tissue factor pathway inhibitor [Source:HGNC Symbol;Acc:HGNC:11760]
9.40083	-1.15961	0.569406	-2.03658	0.0416922	0.864637	ENSG00000230769		riboflavin kinase (RFK) pseudogene
63.2672	1.7051	0.576858	2.03441	0.0419099	0.864637	ENSG00000170786	SDR16C5	short chain dehydrogenase/reductase family 16C member 5 [Source:HGNC Symbol;Acc:HGNC:30311]
1950	1.73673	0.554629	2.03358	0.0419943	0.864637	ENSG00000157765	SLC34A2	solute carrier family 34 member 2 [Source:HGNC Symbol;Acc:HGNC:11020]
745.67	-1.11762	0.573007	-2.03275	0.0420779	0.864637	ENSG00000184232	OAF	out at first homolog [Source:HGNC Symbol;Acc:HGNC:28752]
61.2203	-1.39375	0.635811	-2.03122	0.042233	0.864637	ENSG00000131730	CKMT2	creatine kinase, mitochondrial 2 [Source:HGNC Symbol;Acc:HGNC:1996]
16.1888	-1.02468	0.63559	-2.03014	0.0423422	0.864637	ENSG00000255292		novel transcript
53.667	-1.72828	0.574424	-2.02931	0.0424267	0.864637	ENSG00000164082	GRM2	glutamate metabotropic receptor 2 [Source:HGNC Symbol;Acc:HGNC:4594]
6.5132	-1.12122	0.635879	-2.02849	0.04251	0.864637	ENSG00000261582		novel transcript
596.923	-1.13524	0.615545	-2.0279	0.0425705	0.864637	ENSG00000221716	SNORA11	small nucleolar RNA, H/ACA box 11 [Source:HGNC Symbol;Acc:HGNC:32599]
484.149	1.40409	0.630504	2.02649	0.0427148	0.864637	ENSG00000137857	DUOX1	dual oxidase 1 [Source:HGNC Symbol;Acc:HGNC:3062]
1.86412	-1.0172	0.620682	-2.02595	0.0427697	NA	ENSG00000247137	ANKRD42-DT	ANKRD42 divergent transcript [Source:HGNC Symbol;Acc:HGNC:55590]
46.3193	-1.03005	0.635883	-2.02529	0.0428381	0.864637	ENSG00000174469	CNTNAP2	contactin associated protein 2 [Source:HGNC Symbol;Acc:HGNC:13830]
88.9018	1.69297	0.577385	2.02439	0.0429298	0.864637	ENSG00000001626	CFTR	CF transmembrane conductance regulator [Source:HGNC Symbol;Acc:HGNC:1884]
12.9297	-1.11711	0.553428	-2.02426	0.0429429	0.864637	ENSG00000248610	HSPA8P4	heat shock protein family A (Hsp70) member 8 pseudogene 4 [Source:HGNC Symbol;Acc:HGNC:44919]
20.7847	1.63432	0.604381	2.02349	0.043023	0.864637	ENSG00000130545	CRB3	crumbs cell polarity complex component 3 [Source:HGNC Symbol;Acc:HGNC:20237]
1819.42	-1.04869	0.529498	-2.0226	0.0431147	0.864637	ENSG00000184702	SEPTIN5	septin 5 [Source:HGNC Symbol;Acc:HGNC:9164]
159.658	-1.11962	0.624981	-2.02209	0.0431676	0.864637	ENSG00000132000	PODNL1	podocan like 1 [Source:HGNC Symbol;Acc:HGNC:26275]
150.609	1.38574	0.628366	2.02047	0.0433351	0.864637	ENSG00000154639	CXADR	CXADR Ig-like cell adhesion molecule [Source:HGNC Symbol;Acc:HGNC:2559]
66.7205	-1.00386	0.635697	-2.01994	0.0433894	0.864637	ENSG00000204961	PCDHA9	protocadherin alpha 9 [Source:HGNC Symbol;Acc:HGNC:8675]
162.073	-3.58559	0.500471	-2.01963	0.0434221	0.864637	ENSG00000108515	ENO3	enolase 3 [Source:HGNC Symbol;Acc:HGNC:3354]
3394.45	-1.11884	0.62351	-2.0188	0.0435075	0.865253	ENSG00000137809	ITGA11	integrin subunit alpha 11 [Source:HGNC Symbol;Acc:HGNC:6136]
2.10101	-1.00342	0.61923	-2.01769	0.0436233	NA	ENSG00000213226		prostaglandin reductase 1 (PTGR1) pseudogene
7.58369	-1.13136	0.627581	-2.01414	0.0439944	0.866951	ENSG00000189108	IL1RAPL2	interleukin 1 receptor accessory protein like 2 [Source:HGNC Symbol;Acc:HGNC:5997]
36.9276	-1.1134	0.5697	-2.01332	0.0440814	0.867848	ENSG00000230189	RABGEF1P2	RABGEF1 pseudogene 2 [Source:HGNC Symbol;Acc:HGNC:55752]
12.3294	1.54776	0.627451	2.01255	0.0441622	0.868257	ENSG00000119411	BSPRY	B-box and SPRY domain containing [Source:HGNC Symbol;Acc:HGNC:18232]
121.828	1.25447	0.596868	2.01009	0.0444213	0.868996	ENSG00000153064	BANK1	B cell scaffold protein with ankyrin repeats 1 [Source:HGNC Symbol;Acc:HGNC:18233]
4.96402	-1.21504	0.630259	-2.00768	0.0446774	0.868996	ENSG00000108379	WNT3	Wnt family member 3 [Source:HGNC Symbol;Acc:HGNC:12782]
885.088	-1.83373	0.618351	-2.00684	0.0447672	0.868996	ENSG00000109846	CRYAB	crystallin alpha B [Source:HGNC Symbol;Acc:HGNC:2389]
8.81212	1.36435	0.540329	2.00601	0.0448556	0.868996	ENSG00000005001	PRSS22	serine protease 22 [Source:HGNC Symbol;Acc:HGNC:14368]
885.483	-1.12716	0.606172	-2.00576	0.0448821	0.868996	ENSG00000273983	H3C8	H3 clustered histone 8 [Source:HGNC Symbol;Acc:HGNC:4772]
73.5751	1.62926	0.600957	2.00545	0.0449147	0.868996	ENSG00000052344	PRSS8	serine protease 8 [Source:HGNC Symbol;Acc:HGNC:9491]
10.9267	-1.17335	0.611339	-2.00303	0.0451741	0.868996	ENSG00000234645	YWHAEP5	tyrosine 3-monooxygenase/tryptophan 5-monooxygenase activation protein epsilon pseudogene 5 [Source:HGNC Symbol;Acc:HGNC:49439]
54.7998	-1.13729	0.592883	-2.00215	0.0452682	0.868996	ENSG00000174564	IL20RB	interleukin 20 receptor subunit beta [Source:HGNC Symbol;Acc:HGNC:6004]
2.90411	-1.08692	0.634203	-2.00027	0.0454716	0.868996	ENSG00000275143	SCARNA16	small Cajal body-specific RNA 16 [Source:HGNC Symbol;Acc:HGNC:32573]
250.075	1.38669	0.630805	2.00017	0.0454823	0.868996	ENSG00000167880	EVPL	envoplakin [Source:HGNC Symbol;Acc:HGNC:3503]
904.214	-1.05269	0.538967	-1.99993	0.0455081	0.868996	ENSG00000139734	DIAPH3	diaphanous related formin 3 [Source:HGNC Symbol;Acc:HGNC:15480]
5.82132	-1.22503	0.612325	-1.99968	0.0455344	0.868996	ENSG00000213885	RPL13AP7	ribosomal protein L13a pseudogene 7 [Source:HGNC Symbol;Acc:HGNC:23755]
66.6725	-1.13148	0.601286	-1.99961	0.0455428	0.868996	ENSG00000115598	IL1RL2	interleukin 1 receptor like 2 [Source:HGNC Symbol;Acc:HGNC:5999]
537.604	-1.16922	0.406068	-1.99942	0.0455633	0.868996	ENSG00000170390	DCLK2	doublecortin like kinase 2 [Source:HGNC Symbol;Acc:HGNC:19002]
96.9996	-1.24546	0.6358	-1.99902	0.0456058	0.868996	ENSG00000144406	UNC80	unc-80 homolog, NALCN channel complex subunit [Source:HGNC Symbol;Acc:HGNC:26582]
488.69	-1.08455	0.630876	-1.99696	0.0458299	0.868996	ENSG00000064300	NGFR	nerve growth factor receptor [Source:HGNC Symbol;Acc:HGNC:7809]
4.51597	-1.2068	0.634352	-1.99689	0.0458375	0.868996	ENSG00000275807		novel transcript, antisense to ATXN2L
125.94	-1.03517	0.635653	-1.99655	0.0458746	0.868996	ENSG00000005102	MEOX1	mesenchyme homeobox 1 [Source:HGNC Symbol;Acc:HGNC:7013]
41.9428	-1.01798	0.635952	-1.99606	0.0459269	0.868996	ENSG00000231485	NA	NA
122.545	-1.10806	0.581062	-1.99397	0.0461552	0.870226	ENSG00000135436	FAM186B	family with sequence similarity 186 member B [Source:HGNC Symbol;Acc:HGNC:25296]
215.204	-1.05536	0.541353	-1.99326	0.0462335	0.870226	ENSG00000213988	ZNF90	zinc finger protein 90 [Source:HGNC Symbol;Acc:HGNC:13165]
749.905	-1.10468	0.58102	-1.99143	0.0464341	0.870226	ENSG00000168077	SCARA3	scavenger receptor class A member 3 [Source:HGNC Symbol;Acc:HGNC:19000]
37.6494	-1.12042	0.589293	-1.99063	0.046522	0.870226	ENSG00000144031	ANKRD53	ankyrin repeat domain 53 [Source:HGNC Symbol;Acc:HGNC:25691]
40.5256	1.46477	0.635533	1.99019	0.04657	0.870226	ENSG00000162366	PDZK1IP1	PDZK1 interacting protein 1 [Source:HGNC Symbol;Acc:HGNC:16887]
3193.18	1.39954	0.633293	1.9899	0.0466015	0.870226	ENSG00000218336	TENM3	teneurin transmembrane protein 3 [Source:HGNC Symbol;Acc:HGNC:29944]
103.626	-1.03564	0.530863	-1.98586	0.0470492	0.873158	ENSG00000255508		novel protein
72.0859	1.33537	0.62415	1.9835	0.0473121	0.873158	ENSG00000064886	CHI3L2	chitinase 3 like 2 [Source:HGNC Symbol;Acc:HGNC:1933]
3.44643	-1.0359	0.631492	-1.9834	0.0473225	0.873158	ENSG00000255343		novel transcript, sense overlapping NRBP2 3' UTR
3.40313	-1.03399	0.632641	-1.98308	0.047358	0.873158	ENSG00000248780	ARL4AP2	ADP ribosylation factor like GTPase 4A pseudogene 2 [Source:HGNC Symbol;Acc:HGNC:32379]
22.6941	-2.9352	0.606399	-1.98182	0.0474989	0.874213	ENSG00000101470	TNNC2	troponin C2, fast skeletal type [Source:HGNC Symbol;Acc:HGNC:11944]
152.576	1.45201	0.635823	1.98082	0.0476116	0.874249	ENSG00000105696	TMEM59L	transmembrane protein 59 like [Source:HGNC Symbol;Acc:HGNC:13237]
20.8687	-1.11922	0.581643	-1.98069	0.0476263	0.874249	ENSG00000204086	RPA4	replication protein A4 [Source:HGNC Symbol;Acc:HGNC:30305]
192.35	1.14535	0.563517	1.97885	0.0478331	0.875521	ENSG00000169750	RAC3	Rac family small GTPase 3 [Source:HGNC Symbol;Acc:HGNC:9803]
108.82	-1.10939	0.619745	-1.97769	0.0479639	0.875834	ENSG00000256663		ubiquitin-like with PHD and ring finger domains 1 (UHRF1) pseudogene
74.5195	-1.5276	0.516631	-1.97486	0.0482837	0.876063	ENSG00000228623	ZNF883	zinc finger protein 883 [Source:HGNC Symbol;Acc:HGNC:27271]
371.889	-1.1118	0.610573	-1.97484	0.0482867	0.876063	ENSG00000168453	HR	HR lysine demethylase and nuclear receptor corepressor [Source:HGNC Symbol;Acc:HGNC:5172]
22.0263	-1.11169	0.617947	-1.97383	0.0484013	0.876063	ENSG00000186510	CLCNKA	chloride voltage-gated channel Ka [Source:HGNC Symbol;Acc:HGNC:2026]
111.767	-1.11033	0.5939	-1.97355	0.048433	0.876063	ENSG00000227057	WDR46	WD repeat domain 46 [Source:HGNC Symbol;Acc:HGNC:13923]
15.7154	-1.02184	0.635918	-1.97352	0.0484359	0.876063	ENSG00000101638	ST8SIA5	ST8 alpha-N-acetyl-neuraminide alpha-2,8-sialyltransferase 5 [Source:HGNC Symbol;Acc:HGNC:17827]
4506.32	-1.10875	0.603258	-1.97153	0.048663	0.876063	ENSG00000115461	IGFBP5	insulin like growth factor binding protein 5 [Source:HGNC Symbol;Acc:HGNC:5474]
3188.67	-1.078	0.567584	-1.97059	0.0487711	0.876063	ENSG00000076555	ACACB	acetyl-CoA carboxylase beta [Source:HGNC Symbol;Acc:HGNC:85]
71.7527	-1.11597	0.618473	-1.97036	0.0487976	0.876063	ENSG00000157335	CLEC18C	C-type lectin domain family 18 member C [Source:HGNC Symbol;Acc:HGNC:28538]
63.4847	1.31368	0.621626	1.96985	0.0488551	0.876063	ENSG00000139055	ERP27	endoplasmic reticulum protein 27 [Source:HGNC Symbol;Acc:HGNC:26495]
350.287	-1.08341	0.628516	-1.96985	0.048856	0.876063	ENSG00000264346	SNORA77B	small nucleolar RNA, H/ACA box 77B [Source:HGNC Symbol;Acc:HGNC:52221]
3042.8	-1.10762	0.611683	-1.96979	0.0488627	0.876063	ENSG00000154122	ANKH	ANKH inorganic pyrophosphate transport regulator [Source:HGNC Symbol;Acc:HGNC:15492]
1502.55	-1.02796	0.635368	-1.96905	0.0489475	0.876063	ENSG00000160801	PTH1R	parathyroid hormone 1 receptor [Source:HGNC Symbol;Acc:HGNC:9608]
155.022	-1.11054	0.603579	-1.96807	0.0490598	0.876063	ENSG00000235531	MSC-AS1	MSC antisense RNA 1 [Source:HGNC Symbol;Acc:HGNC:48724]
524.019	-1.09082	0.57963	-1.96756	0.0491189	0.876063	ENSG00000005243	COPZ2	COPI coat complex subunit zeta 2 [Source:HGNC Symbol;Acc:HGNC:19356]
177.155	1.41072	0.635554	1.96557	0.0493483	0.876063	ENSG00000171798	KNDC1	kinase non-catalytic C-lobe domain containing 1 [Source:HGNC Symbol;Acc:HGNC:29374]
57.0679	1.23258	0.59942	1.96519	0.0493926	0.876063	ENSG00000125731	SH2D3A	SH2 domain containing 3A [Source:HGNC Symbol;Acc:HGNC:16885]
3.86023	-1.2213	0.634256	-1.96396	0.0495353	0.876063	ENSG00000241352		ribosomal protein S6 (RPS6) pseudogene
22.1565	-1.02497	0.635922	-1.96337	0.0496031	0.876063	ENSG00000183979	NPB	neuropeptide B [Source:HGNC Symbol;Acc:HGNC:30099]
179.166	1.43641	0.63583	1.96255	0.0496986	0.876063	ENSG00000139800	ZIC5	Zic family member 5 [Source:HGNC Symbol;Acc:HGNC:20322]
767.607	-1.00994	0.635847	-1.9625	0.0497046	0.876063	ENSG00000183160	TMEM119	transmembrane protein 119 [Source:HGNC Symbol;Acc:HGNC:27884]
257.404	-1.10149	0.615502	-1.96035	0.0499545	0.876063	ENSG00000116675	DNAJC6	DnaJ heat shock protein family (Hsp40) member C6 [Source:HGNC Symbol;Acc:HGNC:15469]
4.07127	-1.28755	0.61963	-1.96	0.0499958	0.876063	ENSG00000226564	FTH1P20	ferritin heavy chain 1 pseudogene 20 [Source:HGNC Symbol;Acc:HGNC:37639]
