# Supplementary material for: The interplay between neoantigens and immune cells in sarcomas treated with checkpoint inhibition
Source: Front Immunol. 2023 Sep 20;14:1226445. doi: 10.3389/fimmu.2023.1226445 (PMC10548483; doi:10.3389/fimmu.2023.1226445)
Supplement: Supplementary file 9 [file Table_2.xlsx]

## Sheet: upregulated
# Gene Ontology (GO) enrichment analysis via goseq package
## GO enriched terms of significantly up-regulated genes in ICI responders VS non-responders
category	over_represented_pvalue	under_represented_pvalue	numDEInCat	numInCat	term	ontology	hitsPerc
GO:0019731	1.2674e-08	1	8	56	antibacterial humoral response	BP	14.2857
GO:0006959	6.06665e-07	1	14	341	humoral immune response	BP	4.10557
GO:0030104	1.21793e-06	1	8	79	water homeostasis	BP	10.1266
GO:0019730	6.31269e-06	0.999999	8	122	antimicrobial humoral response	BP	6.55738
GO:0050891	6.53214e-06	1	7	70	multicellular organismal water homeostasis	BP	10
GO:0002385	1.05039e-05	1	5	36	mucosal immune response	BP	13.8889
GO:0002251	1.65579e-05	0.999999	5	39	organ or tissue specific immune response	BP	12.8205
GO:0006030	1.86475e-05	1	3	6	chitin metabolic process	BP	50
GO:0006032	1.86475e-05	1	3	6	chitin catabolic process	BP	50
GO:0007162	2.04086e-05	0.999996	12	273	negative regulation of cell adhesion	BP	4.3956
GO:0009617	3.32234e-05	0.999991	18	673	response to bacterium	BP	2.67459
GO:0034330	4.30172e-05	0.999987	20	708	cell junction organization	BP	2.82486
GO:0048584	5.58543e-05	0.999975	42	2355	positive regulation of response to stimulus	BP	1.78344
GO:1901072	7.8162e-05	0.999999	3	9	glucosamine-containing compound catabolic process	BP	33.3333
GO:0042742	0.000114053	0.999978	10	287	defense response to bacterium	BP	3.48432
GO:0048871	0.000192584	0.999945	15	514	multicellular organismal homeostasis	BP	2.91829
GO:0009888	0.000209155	0.999904	36	1957	tissue development	BP	1.83955
GO:0002386	0.00023154	0.999999	2	3	immune response in mucosal-associated lymphoid tissue	BP	66.6667
GO:0046348	0.000252009	0.999994	3	13	amino sugar catabolic process	BP	23.0769
GO:0002376	0.000272175	0.999862	48	3113	immune system process	BP	1.54192
GO:0030155	0.000285201	0.999904	18	706	regulation of cell adhesion	BP	2.54958
GO:0010951	0.000303709	0.999941	9	233	negative regulation of endopeptidase activity	BP	3.86266
GO:0007586	0.000309422	0.999955	7	137	digestion	BP	5.10949
GO:0045861	0.000338843	0.999919	11	338	negative regulation of proteolysis	BP	3.25444
GO:0009607	0.00033995	0.999855	28	1507	response to biotic stimulus	BP	1.858
GO:0010466	0.000410827	0.999917	9	242	negative regulation of peptidase activity	BP	3.71901
GO:0044406	0.000425284	0.999987	3	15	adhesion of symbiont to host	BP	20
GO:0048468	0.000433968	0.999789	38	2163	cell development	BP	1.75682
GO:0009605	0.000521403	0.999733	44	2798	response to external stimulus	BP	1.57255
GO:0051707	0.000529742	0.999771	27	1474	response to other organism	BP	1.83175
GO:0043207	0.000540292	0.999766	27	1476	response to external biotic stimulus	BP	1.82927
GO:0034329	0.000549355	0.999842	13	430	cell junction assembly	BP	3.02326
GO:0070995	0.000593629	0.999996	2	4	NADPH oxidation	BP	50
GO:0044419	0.000628939	0.999696	35	2128	interspecies interaction between organisms	BP	1.64474
GO:0043252	0.000664497	0.999976	3	17	sodium-independent organic anion transport	BP	17.6471
GO:0022610	0.000710371	0.999682	28	1445	biological adhesion	BP	1.93772
GO:0048513	0.00071749	0.999608	53	3510	animal organ development	BP	1.50997
GO:0052547	0.00076119	0.999786	12	429	regulation of peptidase activity	BP	2.7972
GO:0001763	0.000983536	0.999799	8	198	morphogenesis of a branching structure	BP	4.0404
GO:0043152	0.00108921	0.999988	2	6	induction of bacterial agglutination	BP	33.3333
GO:0060541	0.00110592	0.999769	8	202	respiratory system development	BP	3.9604
GO:0006956	0.00119245	0.999816	6	159	complement activation	BP	3.77358
GO:0035987	0.00126494	0.999893	4	46	endodermal cell differentiation	BP	8.69565
GO:0052548	0.00140404	0.999601	11	400	regulation of endopeptidase activity	BP	2.75
GO:0044245	0.00155917	0.999979	2	6	polysaccharide digestion	BP	33.3333
GO:0016064	0.00161824	0.999685	7	210	immunoglobulin mediated immune response	BP	3.33333
GO:0006958	0.00162125	0.999789	5	124	complement activation, classical pathway	BP	4.03226
GO:0019724	0.00171585	0.999662	7	212	B cell mediated immunity	BP	3.30189
GO:0006952	0.0018207	0.999128	28	1661	defense response	BP	1.68573
GO:0022408	0.0018445	0.999634	7	176	negative regulation of cell-cell adhesion	BP	3.97727
GO:0061844	0.00193094	0.999814	4	68	antimicrobial humoral immune response mediated by antimicrobial peptide	BP	5.88235
GO:0048870	0.00197375	0.999038	29	1684	cell motility	BP	1.72209
GO:0051674	0.00197375	0.999038	29	1684	localization of cell	BP	1.72209
GO:0061436	0.00206343	0.999886	3	25	establishment of skin barrier	BP	12
GO:0021894	0.00216997	0.999963	2	7	cerebral cortex GABAergic interneuron development	BP	28.5714
GO:0045087	0.00222951	0.999099	18	922	innate immune response	BP	1.95228
GO:1901071	0.0023332	0.999865	3	26	glucosamine-containing compound metabolic process	BP	11.5385
GO:0030198	0.00237017	0.99928	11	392	extracellular matrix organization	BP	2.80612
GO:0006955	0.00239284	0.998767	33	2155	immune response	BP	1.53132
GO:0043410	0.00239949	0.999184	13	534	positive regulation of MAPK cascade	BP	2.43446
GO:0043062	0.00242102	0.999262	11	393	extracellular structure organization	BP	2.79898
GO:0001706	0.00244313	0.999751	4	55	endoderm formation	BP	7.27273
GO:0007628	0.0025859	0.999844	3	27	adult walking behavior	BP	11.1111
GO:1902533	0.00258778	0.998887	20	1021	positive regulation of intracellular signal transduction	BP	1.95886
GO:0048878	0.00263281	0.998819	22	1168	chemical homeostasis	BP	1.88356
GO:0061138	0.00282467	0.999394	7	184	morphogenesis of a branching epithelium	BP	3.80435
GO:0033561	0.00284083	0.999822	3	28	regulation of water loss via skin	BP	10.7143
GO:0007155	0.00293909	0.998581	26	1438	cell adhesion	BP	1.80807
GO:0016266	0.00295574	0.999682	4	60	O-glycan processing	BP	6.66667
GO:1902669	0.00300062	0.999937	2	8	positive regulation of axon guidance	BP	25
GO:0002455	0.00309469	0.999533	5	138	humoral immune response mediated by circulating immunoglobulin	BP	3.62319
GO:0051346	0.00313149	0.999012	11	437	negative regulation of hydrolase activity	BP	2.51716
GO:0090659	0.00321215	0.99979	3	29	walking behavior	BP	10.3448
GO:0010518	0.00343387	0.999614	4	62	positive regulation of phospholipase activity	BP	6.45161
GO:0002449	0.00344171	0.999048	9	345	lymphocyte mediated immunity	BP	2.6087
GO:0043129	0.00358046	0.999915	2	9	surfactant homeostasis	BP	22.2222
GO:0006897	0.00378457	0.998583	14	652	endocytosis	BP	2.14724
GO:0002460	0.00393103	0.99889	9	350	adaptive immune response based on somatic recombination of immune receptors built from immunoglobulin superfamily domains	BP	2.57143
GO:0070232	0.00432944	0.999681	3	34	regulation of T cell apoptotic process	BP	8.82353
GO:0001934	0.00441863	0.998048	19	998	positive regulation of protein phosphorylation	BP	1.90381
GO:0006707	0.00445907	0.999877	2	11	cholesterol catabolic process	BP	18.1818
GO:0016127	0.00445907	0.999877	2	11	sterol catabolic process	BP	18.1818
GO:0014041	0.00460776	0.999873	2	10	regulation of neuron maturation	BP	20
GO:0008544	0.00499394	0.998425	10	387	epidermis development	BP	2.58398
GO:0032733	0.0051454	0.999595	3	37	positive regulation of interleukin-10 production	BP	8.10811
GO:0045216	0.00515809	0.998764	7	207	cell-cell junction organization	BP	3.38164
GO:0050808	0.00524301	0.998229	11	431	synapse organization	BP	2.5522
GO:0048875	0.0054657	0.999833	2	11	chemical homeostasis within a tissue	BP	18.1818
GO:0021892	0.00550772	0.999831	2	11	cerebral cortex GABAergic interneuron differentiation	BP	18.1818
GO:0002684	0.00571926	0.99741	19	1067	positive regulation of immune system process	BP	1.78069
GO:0043903	0.00615998	0.998473	7	225	regulation of symbiotic process	BP	3.11111
GO:0010517	0.00619621	0.999173	4	73	regulation of phospholipase activity	BP	5.47945
GO:0043588	0.00627988	0.998096	9	335	skin development	BP	2.68657
GO:0060193	0.00629936	0.999155	4	75	positive regulation of lipase activity	BP	5.33333
GO:0032879	0.00635035	0.996325	40	2723	regulation of localization	BP	1.46897
GO:0010647	0.00635095	0.996626	29	1813	positive regulation of cell communication	BP	1.59956
GO:0006508	0.00639752	0.996635	28	1757	proteolysis	BP	1.59363
GO:0008344	0.00650093	0.99912	4	75	adult locomotory behavior	BP	5.33333
GO:0002250	0.00658383	0.99758	12	635	adaptive immune response	BP	1.88976
GO:0060081	0.00659603	0.999775	2	12	membrane hyperpolarization	BP	16.6667
GO:0023056	0.00671345	0.996418	29	1820	positive regulation of signaling	BP	1.59341
GO:0060670	0.00674376	0.999767	2	12	branching involved in labyrinthine layer morphogenesis	BP	16.6667
GO:0008283	0.00680544	0.996328	30	1901	cell population proliferation	BP	1.57812
GO:0120192	0.0068381	0.99906	4	76	tight junction assembly	BP	5.26316
GO:0009653	0.00694791	0.995956	40	2690	anatomical structure morphogenesis	BP	1.48699
GO:0031581	0.00708487	0.999749	2	12	hemidesmosome assembly	BP	16.6667
GO:0071772	0.0072636	0.998386	6	163	response to BMP	BP	3.68098
GO:0071773	0.0072636	0.998386	6	163	cellular response to BMP stimulus	BP	3.68098
GO:0032989	0.00774722	0.996642	16	798	cellular component morphogenesis	BP	2.00501
GO:0120193	0.00793958	0.99886	4	79	tight junction organization	BP	5.06329
GO:0098542	0.007942	0.996285	19	1121	defense response to other organism	BP	1.69492
GO:0002682	0.00800338	0.995864	25	1572	regulation of immune system process	BP	1.59033
GO:0006040	0.00804541	0.999252	3	41	amino sugar metabolic process	BP	7.31707
GO:0048484	0.00819325	0.99968	2	14	enteric nervous system development	BP	14.2857
GO:0007212	0.00838393	0.999209	3	41	dopamine receptor signaling pathway	BP	7.31707
GO:0030162	0.00863975	0.996438	14	715	regulation of proteolysis	BP	1.95804
GO:0097154	0.00870157	0.999649	2	14	GABAergic neuron differentiation	BP	14.2857
GO:0040012	0.00889719	0.995883	18	978	regulation of locomotion	BP	1.84049
GO:0001704	0.00894667	0.998268	5	122	formation of primary germ layer	BP	4.09836
GO:0007492	0.00901642	0.998657	4	79	endoderm development	BP	5.06329
GO:0030324	0.00905057	0.997891	6	175	lung development	BP	3.42857
GO:0031401	0.00909417	0.995524	21	1221	positive regulation of protein modification process	BP	1.7199
GO:0006022	0.00915774	0.997861	6	174	aminoglycan metabolic process	BP	3.44828
GO:0043616	0.00919502	0.9991	3	43	keratinocyte proliferation	BP	6.97674
GO:0050966	0.00922148	0.999617	2	14	detection of mechanical stimulus involved in sensory perception of pain	BP	14.2857
GO:0040011	0.00940185	0.994849	29	1877	locomotion	BP	1.54502
GO:0042127	0.00943234	0.994996	26	1622	regulation of cell population proliferation	BP	1.60296
GO:2000106	0.00944266	0.998572	4	85	regulation of leukocyte apoptotic process	BP	4.70588
GO:0042327	0.00954801	0.995453	19	1071	positive regulation of phosphorylation	BP	1.77404
GO:0040017	0.00961394	0.99629	12	555	positive regulation of locomotion	BP	2.16216
GO:0009967	0.0098251	0.99477	26	1629	positive regulation of signal transduction	BP	1.59607
GO:0051272	0.00986491	0.99618	12	557	positive regulation of cellular component movement	BP	2.1544
GO:0030323	0.00999258	0.997621	6	179	respiratory tube development	BP	3.35196
GO:0042063	0.0102073	0.996917	8	297	gliogenesis	BP	2.6936
GO:0097061	0.0105632	0.998351	4	83	dendritic spine organization	BP	4.81928
GO:0006910	0.0109522	0.998836	3	73	phagocytosis, recognition	BP	4.10959
GO:2000107	0.0109528	0.998852	3	48	negative regulation of leukocyte apoptotic process	BP	6.25
GO:0036149	0.0110045	0.999488	2	17	phosphatidylinositol acyl-chain remodeling	BP	11.7647
GO:0051899	0.0110361	0.998253	4	86	membrane depolarization	BP	4.65116
GO:0070231	0.0115452	0.998765	3	49	T cell apoptotic process	BP	6.12245
GO:0043066	0.0115828	0.994749	16	871	negative regulation of apoptotic process	BP	1.83697
GO:0061548	0.0116871	0.999442	2	16	ganglion development	BP	12.5
GO:0048666	0.0117404	0.994182	20	1135	neuron development	BP	1.76211
GO:0006928	0.0120609	0.993081	32	2158	movement of cell or subcellular component	BP	1.48285
GO:0019370	0.0122436	0.999389	2	20	leukotriene biosynthetic process	BP	10
GO:0070293	0.0122897	0.999394	2	17	renal absorption	BP	11.7647
GO:0033628	0.01254	0.998619	3	48	regulation of cell adhesion mediated by integrin	BP	6.25
GO:0048701	0.0128172	0.998577	3	48	embryonic cranial skeleton morphogenesis	BP	6.25
GO:0008584	0.0129369	0.997251	5	139	male gonad development	BP	3.59712
GO:0032270	0.0129934	0.992998	25	1595	positive regulation of cellular protein metabolic process	BP	1.5674
GO:0050866	0.0130512	0.996704	6	198	negative regulation of cell activation	BP	3.0303
GO:0007416	0.0131301	0.996684	6	183	synapse assembly	BP	3.27869
GO:0061001	0.0131633	0.998524	3	48	regulation of dendritic spine morphogenesis	BP	6.25
GO:0046546	0.0133497	0.997141	5	140	development of primary male sexual characteristics	BP	3.57143
GO:0031065	0.0134521	0.999305	2	17	positive regulation of histone deacetylation	BP	11.7647
GO:0016477	0.0134539	0.992818	24	1513	cell migration	BP	1.58625
GO:0010033	0.013472	0.991641	44	3237	response to organic substance	BP	1.35928
GO:0043069	0.0134814	0.993781	16	886	negative regulation of programmed cell death	BP	1.80587
GO:0031175	0.0135629	0.99344	18	1001	neuron projection development	BP	1.7982
GO:0035988	0.013717	0.99928	2	18	chondrocyte proliferation	BP	11.1111
GO:0043277	0.0138861	0.998408	3	51	apoptotic cell clearance	BP	5.88235
GO:2000177	0.013916	0.99764	4	90	regulation of neural precursor cell proliferation	BP	4.44444
GO:0050865	0.0142147	0.994215	12	617	regulation of cell activation	BP	1.94489
GO:0002227	0.0143365	0.999212	2	24	innate immune response in mucosa	BP	8.33333
GO:0001894	0.0146141	0.995722	7	258	tissue homeostasis	BP	2.71318
GO:0106027	0.0146248	0.997482	4	91	neuron projection organization	BP	4.3956
GO:0021545	0.0146635	0.998284	3	51	cranial nerve development	BP	5.88235
GO:0010769	0.0146955	0.995265	8	310	regulation of cell morphogenesis involved in differentiation	BP	2.58065
GO:0021756	0.0149021	0.999183	2	18	striatum development	BP	11.1111
GO:0070233	0.0149066	0.999178	2	19	negative regulation of T cell apoptotic process	BP	10.5263
GO:2001243	0.0150016	0.997395	4	96	negative regulation of intrinsic apoptotic signaling pathway	BP	4.16667
GO:0044409	0.0150375	0.99668	5	146	entry into host	BP	3.42466
GO:0032653	0.0152092	0.998192	3	54	regulation of interleukin-10 production	BP	5.55556
GO:0097529	0.0154312	0.995954	6	215	myeloid leukocyte migration	BP	2.7907
GO:0048729	0.0154443	0.993393	13	650	tissue morphogenesis	BP	2
GO:0060191	0.015597	0.997258	4	99	regulation of lipase activity	BP	4.0404
GO:0060993	0.0156075	0.997259	4	94	kidney morphogenesis	BP	4.25532
GO:0007528	0.0156545	0.998125	3	50	neuromuscular junction development	BP	6
GO:0060349	0.0156782	0.997243	4	94	bone morphogenesis	BP	4.25532
GO:0036150	0.0157099	0.999106	2	20	phosphatidylserine acyl-chain remodeling	BP	10
GO:0006909	0.0157653	0.994848	8	362	phagocytosis	BP	2.20994
GO:0008643	0.0160779	0.996391	5	146	carbohydrate transport	BP	3.42466
GO:0055003	0.0163196	0.999057	2	19	cardiac myofibril assembly	BP	10.5263
GO:0070228	0.0165869	0.997963	3	55	regulation of lymphocyte apoptotic process	BP	5.45455
GO:0022008	0.0167713	0.99065	26	1655	neurogenesis	BP	1.571
GO:0050673	0.0169262	0.99397	9	391	epithelial cell proliferation	BP	2.30179
GO:0006833	0.017001	0.998988	2	21	water transport	BP	9.52381
GO:0048814	0.017172	0.996897	4	95	regulation of dendrite morphogenesis	BP	4.21053
GO:0045056	0.0171732	0.998976	2	20	transcytosis	BP	10
GO:0032613	0.0174344	0.997816	3	57	interleukin-10 production	BP	5.26316
GO:0001836	0.0174751	0.997804	3	61	release of cytochrome c from mitochondria	BP	4.91803
GO:0010562	0.0176371	0.99105	19	1142	positive regulation of phosphorus metabolic process	BP	1.66375
GO:0045937	0.0176371	0.99105	19	1142	positive regulation of phosphate metabolic process	BP	1.66375
GO:0060688	0.0183876	0.997651	3	56	regulation of morphogenesis of a branching structure	BP	5.35714
GO:0032402	0.0184636	0.998848	2	22	melanosome transport	BP	9.09091
GO:0051900	0.0188608	0.99881	2	22	regulation of mitochondrial depolarization	BP	9.09091
GO:0022029	0.0188674	0.997568	3	55	telencephalon cell migration	BP	5.45455
GO:0048598	0.0189222	0.99199	12	595	embryonic morphogenesis	BP	2.01681
GO:0042359	0.0190497	0.998791	2	22	vitamin D metabolic process	BP	9.09091
GO:0060562	0.0191348	0.99353	8	327	epithelial tube morphogenesis	BP	2.44648
GO:2000147	0.0193605	0.992122	11	541	positive regulation of cell motility	BP	2.03327
GO:0000187	0.0193609	0.99544	5	157	activation of MAPK activity	BP	3.18471
GO:0016338	0.0195456	0.998743	2	22	calcium-independent cell-cell adhesion via plasma membrane cell-adhesion molecules	BP	9.09091
GO:0060713	0.0196283	0.998739	2	21	labyrinthine layer morphogenesis	BP	9.52381
GO:0090312	0.0197216	0.99873	2	21	positive regulation of protein deacetylation	BP	9.52381
GO:0048754	0.019812	0.995309	5	152	branching morphogenesis of an epithelial tube	BP	3.28947
GO:0002694	0.0201306	0.991758	11	576	regulation of leukocyte activation	BP	1.90972
GO:0050778	0.0201425	0.991068	13	737	positive regulation of immune response	BP	1.76391
GO:0002920	0.0202908	0.996123	4	128	regulation of humoral immune response	BP	3.125
GO:0006493	0.0203199	0.99613	4	105	protein O-linked glycosylation	BP	3.80952
GO:0051094	0.0203468	0.989004	22	1378	positive regulation of developmental process	BP	1.59652
GO:0032401	0.0203528	0.998658	2	23	establishment of melanosome localization	BP	8.69565
GO:0051904	0.0203528	0.998658	2	23	pigment granule transport	BP	8.69565
GO:0071887	0.0203644	0.996117	4	107	leukocyte apoptotic process	BP	3.73832
GO:0010810	0.0205464	0.994263	6	210	regulation of cell-substrate adhesion	BP	2.85714
GO:0000902	0.02074	0.989492	18	1041	cell morphogenesis	BP	1.72911
GO:0051146	0.0208525	0.993447	7	272	striated muscle cell differentiation	BP	2.57353
GO:0055002	0.0209907	0.994955	5	155	striated muscle cell development	BP	3.22581
GO:0090189	0.0211877	0.998578	2	22	regulation of branching involved in ureteric bud morphogenesis	BP	9.09091
GO:0051851	0.0212815	0.997122	3	60	modulation by host of symbiont process	BP	5
GO:0051882	0.0216201	0.998524	2	24	mitochondrial depolarization	BP	8.33333
GO:0021885	0.0218937	0.99701	3	58	forebrain cell migration	BP	5.17241
GO:2000178	0.0219478	0.998499	2	22	negative regulation of neural precursor cell proliferation	BP	9.09091
GO:0050776	0.0220406	0.989227	16	976	regulation of immune response	BP	1.63934
GO:0051905	0.0223196	0.99845	2	24	establishment of pigment granule localization	BP	8.33333
GO:0055067	0.0223289	0.994546	5	158	monovalent inorganic cation homeostasis	BP	3.16456
GO:0021533	0.0223344	0.998458	2	22	cell differentiation in hindbrain	BP	9.09091
GO:0051247	0.0223371	0.987355	25	1672	positive regulation of protein metabolic process	BP	1.49522
GO:0036152	0.0223491	0.998443	2	25	phosphatidylethanolamine acyl-chain remodeling	BP	8
GO:0055085	0.0224028	0.987459	24	1575	transmembrane transport	BP	1.52381
GO:0030865	0.0224165	0.996908	3	60	cortical cytoskeleton organization	BP	5
GO:0050773	0.0225488	0.994481	5	155	regulation of dendrite development	BP	3.22581
GO:0006811	0.0227587	0.987094	25	1663	ion transport	BP	1.50331
GO:0016125	0.0228593	0.994381	5	162	sterol metabolic process	BP	3.08642
GO:0046661	0.0232016	0.994275	5	162	male sex differentiation	BP	3.08642
GO:0009887	0.0232324	0.988078	18	1070	animal organ morphogenesis	BP	1.68224
GO:0000904	0.0236889	0.988925	14	754	cell morphogenesis involved in differentiation	BP	1.85676
GO:0002009	0.023744	0.990038	11	547	morphogenesis of an epithelium	BP	2.01097
GO:0048747	0.0237709	0.996648	3	60	muscle fiber development	BP	5
GO:0098743	0.0237982	0.99829	2	24	cell aggregation	BP	8.33333
GO:0051336	0.023816	0.987305	20	1263	regulation of hydrolase activity	BP	1.58353
GO:1903429	0.0239507	0.998273	2	24	regulation of cell maturation	BP	8.33333
GO:0021544	0.0241456	0.998252	2	24	subpallium development	BP	8.33333
GO:0035640	0.0241581	0.998246	2	25	exploration behavior	BP	8
GO:0032400	0.0242064	0.998241	2	25	melanosome localization	BP	8
GO:0043408	0.0243825	0.988907	13	712	regulation of MAPK cascade	BP	1.82584
GO:0034446	0.0244681	0.99507	4	106	substrate adhesion-dependent cell spreading	BP	3.77358
GO:0010001	0.0251075	0.992661	6	225	glial cell differentiation	BP	2.66667
GO:0010927	0.0252714	0.994854	4	110	cellular component assembly involved in morphogenesis	BP	3.63636
GO:0022407	0.0252729	0.990357	9	421	regulation of cell-cell adhesion	BP	2.13777
GO:2000145	0.0253841	0.987383	16	939	regulation of cell motility	BP	1.70394
GO:0090200	0.0256763	0.998061	2	28	positive regulation of release of cytochrome c from mitochondria	BP	7.14286
GO:0002021	0.0262071	0.998004	2	27	response to dietary excess	BP	7.40741
GO:0051875	0.0263171	0.997995	2	26	pigment granule localization	BP	7.69231
GO:0000272	0.0263308	0.997998	2	25	polysaccharide catabolic process	BP	8
GO:0052126	0.0264019	0.993262	5	168	movement in host environment	BP	2.97619
GO:0061061	0.0264402	0.988257	12	635	muscle structure development	BP	1.88976
GO:0051270	0.0265754	0.986423	17	1022	regulation of cellular component movement	BP	1.66341
GO:0007585	0.0267569	0.996042	3	66	respiratory gaseous exchange by respiratory system	BP	4.54545
GO:0061217	0.0268563	0.997937	2	25	regulation of mesonephros development	BP	8
GO:0001764	0.0269519	0.993087	5	164	neuron migration	BP	3.04878
GO:0050878	0.026982	0.988986	10	505	regulation of body fluid levels	BP	1.9802
GO:0060669	0.0270492	0.997914	2	25	embryonic placenta morphogenesis	BP	8
GO:0060997	0.0271143	0.995974	3	63	dendritic spine morphogenesis	BP	4.7619
GO:0021895	0.0273549	0.997878	2	25	cerebral cortex neuron differentiation	BP	8
GO:0062149	0.027415	0.99787	2	25	detection of stimulus involved in sensory perception of pain	BP	8
GO:0040014	0.027633	0.99586	3	67	regulation of multicellular organism growth	BP	4.47761
GO:0009719	0.02811	0.983916	24	1600	response to endogenous stimulus	BP	1.5
GO:0006706	0.0281858	0.997767	2	27	steroid catabolic process	BP	7.40741
GO:0036151	0.028351	0.997743	2	28	phosphatidylcholine acyl-chain remodeling	BP	7.14286
GO:0048705	0.0284308	0.99145	6	227	skeletal system morphogenesis	BP	2.64317
GO:0010669	0.0287395	0.9977	2	27	epithelial structure maintenance	BP	7.40741
GO:0031589	0.0290137	0.989397	8	351	cell-substrate adhesion	BP	2.2792
GO:0030239	0.0290929	0.995558	3	65	myofibril assembly	BP	4.61538
GO:0055001	0.0291583	0.992363	5	169	muscle cell development	BP	2.95858
GO:0002695	0.0291946	0.992346	5	177	negative regulation of leukocyte activation	BP	2.82486
GO:0060548	0.0293939	0.985123	16	973	negative regulation of cell death	BP	1.6444
GO:0050793	0.0294486	0.981394	36	2626	regulation of developmental process	BP	1.37091
GO:0006026	0.0295364	0.99546	3	67	aminoglycan catabolic process	BP	4.47761
GO:0098657	0.0298545	0.99092	6	229	import into cell	BP	2.62009
GO:0042044	0.0300769	0.997528	2	28	fluid transport	BP	7.14286
GO:0070633	0.0300953	0.997536	2	26	transepithelial transport	BP	7.69231
GO:0050807	0.0301201	0.990821	6	227	regulation of synapse organization	BP	2.64317
GO:0051960	0.0309308	0.984249	16	940	regulation of nervous system development	BP	1.70213
GO:0140058	0.031334	0.997373	2	27	neuron projection arborization	BP	7.40741
GO:0032268	0.0314014	0.980167	35	2610	regulation of cellular protein metabolic process	BP	1.341
GO:1903038	0.0316569	0.993079	4	123	negative regulation of leukocyte cell-cell adhesion	BP	3.25203
GO:0002443	0.0318219	0.98452	14	865	leukocyte mediated immunity	BP	1.6185
GO:0014706	0.0318374	0.988155	8	363	striated muscle tissue development	BP	2.20386
GO:0030001	0.0319624	0.984034	15	884	metal ion transport	BP	1.69683
GO:0022604	0.0323343	0.986405	10	498	regulation of cell morphogenesis	BP	2.00803
GO:0006820	0.032402	0.985172	12	656	anion transport	BP	1.82927
GO:1904888	0.0324421	0.994828	3	68	cranial skeletal system development	BP	4.41176
GO:0000165	0.032504	0.983727	15	902	MAPK cascade	BP	1.66297
GO:1904375	0.0325759	0.992816	4	122	regulation of protein localization to cell periphery	BP	3.27869
GO:0015711	0.0328219	0.986163	10	514	organic anion transport	BP	1.94553
GO:0031063	0.0329547	0.997155	2	28	regulation of histone deacetylation	BP	7.14286
GO:0070227	0.0332647	0.994637	3	72	lymphocyte apoptotic process	BP	4.16667
GO:0010811	0.0341246	0.992365	4	122	positive regulation of cell-substrate adhesion	BP	3.27869
GO:0007613	0.0344979	0.992257	4	121	memory	BP	3.30579
GO:0051050	0.034671	0.982496	15	908	positive regulation of transport	BP	1.65198
GO:0060429	0.0349321	0.98089	19	1216	epithelium development	BP	1.5625
GO:0055013	0.0350778	0.99423	3	71	cardiac muscle cell development	BP	4.22535
GO:0023014	0.0350818	0.982261	15	911	signal transduction by protein phosphorylation	BP	1.64654
GO:0071711	0.0352983	0.996826	2	30	basement membrane organization	BP	6.66667
GO:0070229	0.0354794	0.996801	2	30	negative regulation of lymphocyte apoptotic process	BP	6.66667
GO:0015721	0.0356116	0.996783	2	30	bile acid and bile salt transport	BP	6.66667
GO:0008284	0.035773	0.981866	15	909	positive regulation of cell population proliferation	BP	1.65017
GO:0042592	0.0359071	0.978321	27	1912	homeostatic process	BP	1.41213
GO:0006766	0.0363418	0.9917	4	130	vitamin metabolic process	BP	3.07692
GO:0015850	0.0364455	0.988381	6	249	organic hydroxy compound transport	BP	2.40964
GO:0033627	0.0365034	0.993902	3	71	cell adhesion mediated by integrin	BP	4.22535
GO:0050803	0.0365134	0.98836	6	238	regulation of synapse structure or activity	BP	2.52101
GO:0070830	0.036936	0.993795	3	74	bicellular tight junction assembly	BP	4.05405
GO:0120036	0.0373132	0.978283	23	1534	plasma membrane bounded cell projection organization	BP	1.49935
GO:0006486	0.037417	0.987997	6	249	protein glycosylation	BP	2.40964
GO:0043413	0.037417	0.987997	6	249	macromolecule glycosylation	BP	2.40964
GO:1902230	0.0374651	0.996515	2	31	negative regulation of intrinsic apoptotic signaling pathway in response to DNA damage	BP	6.45161
GO:0008202	0.0382223	0.986373	7	318	steroid metabolic process	BP	2.20126
GO:0006691	0.0386575	0.996327	2	34	leukotriene metabolic process	BP	5.88235
GO:0051246	0.0390501	0.974751	36	2744	regulation of protein metabolic process	BP	1.31195
GO:0045860	0.0390544	0.983048	10	531	positive regulation of protein kinase activity	BP	1.88324
GO:0050731	0.039055	0.988935	5	190	positive regulation of peptidyl-tyrosine phosphorylation	BP	2.63158
GO:0001838	0.0391981	0.990839	4	125	embryonic epithelial tube formation	BP	3.2
GO:0050730	0.0393833	0.987211	6	254	regulation of peptidyl-tyrosine phosphorylation	BP	2.3622
GO:0002440	0.0401912	0.986872	6	286	production of molecular mediator of immune response	BP	2.0979
GO:0051249	0.0403026	0.983286	9	492	regulation of lymphocyte activation	BP	1.82927
GO:2001233	0.0404042	0.98425	8	401	regulation of apoptotic signaling pathway	BP	1.99501
GO:0007369	0.0405151	0.988415	5	182	gastrulation	BP	2.74725
GO:0033674	0.0406237	0.981466	11	605	positive regulation of kinase activity	BP	1.81818
GO:0060537	0.0408857	0.984032	8	381	muscle tissue development	BP	2.09974
GO:0050650	0.0414033	0.995934	2	31	chondroitin sulfate proteoglycan biosynthetic process	BP	6.45161
GO:0010831	0.0415058	0.995907	2	33	positive regulation of myotube differentiation	BP	6.06061
GO:0050974	0.0416012	0.995904	2	31	detection of mechanical stimulus involved in sensory perception	BP	6.45161
GO:0006658	0.041768	0.995867	2	33	phosphatidylserine metabolic process	BP	6.06061
GO:2000026	0.0418943	0.973916	29	2083	regulation of multicellular organismal development	BP	1.39222
GO:0055006	0.0420894	0.992555	3	76	cardiac cell development	BP	3.94737
GO:0098810	0.0421954	0.995807	2	32	neurotransmitter reuptake	BP	6.25
GO:0048812	0.0424984	0.979745	12	667	neuron projection morphogenesis	BP	1.7991
GO:0038128	0.042658	0.995736	2	32	ERBB2 signaling pathway	BP	6.25
GO:0046718	0.0429534	0.989658	4	133	viral entry into host cell	BP	3.00752
GO:0016358	0.0430648	0.985721	6	248	dendrite development	BP	2.41935
GO:0051049	0.0433905	0.973803	25	1763	regulation of transport	BP	1.41804
GO:1905475	0.0435072	0.987309	5	194	regulation of protein localization to membrane	BP	2.57732
GO:0001932	0.0438755	0.974645	21	1430	regulation of protein phosphorylation	BP	1.46853
GO:0002237	0.0455585	0.98313	7	337	response to molecule of bacterial origin	BP	2.07715
GO:0050900	0.0456002	0.980658	9	503	leukocyte migration	BP	1.78926
GO:0070085	0.045792	0.984585	6	262	glycosylation	BP	2.29008
GO:0060998	0.0458093	0.991618	3	78	regulation of dendritic spine development	BP	3.84615
GO:0021675	0.0459679	0.991575	3	79	nerve development	BP	3.79747
GO:0006739	0.0460829	0.995176	2	35	NADP metabolic process	BP	5.71429
GO:0072175	0.0467495	0.988438	4	133	epithelial tube formation	BP	3.00752
GO:0017038	0.0470064	0.985995	5	198	protein import	BP	2.52525
GO:0046596	0.0472369	0.994977	2	37	regulation of viral entry into host cell	BP	5.40541
GO:0043406	0.0473519	0.983932	6	263	positive regulation of MAP kinase activity	BP	2.28137
GO:0043297	0.0473876	0.991202	3	82	apical junction assembly	BP	3.65854
GO:0030030	0.0474256	0.971693	23	1575	cell projection organization	BP	1.46032
GO:0007626	0.0476082	0.98577	5	195	locomotory behavior	BP	2.5641
GO:0030534	0.0477916	0.988092	4	137	adult behavior	BP	2.91971
GO:0019228	0.0483795	0.994806	2	34	neuronal action potential	BP	5.88235
GO:0120039	0.0485719	0.976369	12	681	plasma membrane bounded cell projection morphogenesis	BP	1.76211
GO:0061041	0.0490798	0.987663	4	140	regulation of wound healing	BP	2.85714
GO:0046470	0.0496042	0.990611	3	87	phosphatidylcholine metabolic process	BP	3.44828
GO:0009595	0.0496426	0.994581	2	36	detection of biotic stimulus	BP	5.55556
GO:0031032	0.0498921	0.984897	5	193	actomyosin structure organization	BP	2.59067
