# Supplementary material for: The interplay between neoantigens and immune cells in sarcomas treated with checkpoint inhibition
Source: Front Immunol. 2023 Sep 20;14:1226445. doi: 10.3389/fimmu.2023.1226445 (PMC10548483; doi:10.3389/fimmu.2023.1226445)
Supplement: Supplementary file 10 [file Table_3.xlsx]

## Sheet: SARC028 analyzed samples
# Summary of the analyzed SARC028 samples in this study
## UPS: undifferentiated pleomorphic sarcoma; DDLPS: dedifferentiated liposarcoma; SS: synovial sarcoma;
LMS: leiomyosarcoma; OS: osteosarcoma; ES: Ewing sarcoma; CS: chondrosarcoma.
CR; complete response; PR: partial response; SD: stable disease; PD: progressive disease; NA: Not available
Patient ID	Diagnosis	Best response	Week-8 data available
p1	SS	PD	No
p2	ES	PD	No
p3	LS	PD	No
p4	DDLPS	PD	No
p5	LS	SD	Yes
p6	ES	PD	No
p7	UPS	CR	No
p8	LS	SD	No
p9	OS	PD	Yes
p10	ES	SD	No
p11	UPS	SD	Yes
p12	SS	SD	Yes
p13	CS	SD	No
p14	SS	PD	No
p15	ES	PD	No
p16	UPS	NA	No
p17	OS	PR	No
p18	OS	PD	No
p19	DDLPS	SD	Yes
p20	ES	SD	No
p21	OS	PD	No
p22	OS	SD	No
p23	OS	PD	Yes
p24	LS	PD	No
p25	ES	PD	No
p26	OS	PD	No
p27	CS	PD	No
p28	SS	PR	No
p29	OS	PD	No
p30	CS	PD	Yes
p31	OS	PD	No
