# Supplementary material for: The interplay between neoantigens and immune cells in sarcomas treated with checkpoint inhibition
Source: Front Immunol. 2023 Sep 20;14:1226445. doi: 10.3389/fimmu.2023.1226445 (PMC10548483; doi:10.3389/fimmu.2023.1226445)
Supplement: Supplementary file 11 [file Table_4.xlsx]

## Sheet: immune-gene list
# Immune-related gene list
## Selected list of immune related genes for sample clustering
Ensembl_ID	Gene_name	Gene_description
ENSG00000002330	BAD	BCL2 associated agonist of cell death
ENSG00000002549	LAP3	leucine aminopeptidase 3
ENSG00000003400	CASP10	caspase 10
ENSG00000003402	CFLAR	CASP8 and FADD like apoptosis regulator
ENSG00000005381	MPO	myeloperoxidase
ENSG00000006327	TNFRSF12A	TNF receptor superfamily member 12A
ENSG00000007171	NOS2	nitric oxide synthase 2
ENSG00000015475	BID	BH3 interacting domain death agonist
ENSG00000019582	CD74	CD74 molecule
ENSG00000023445	BIRC3	baculoviral IAP repeat containing 3
ENSG00000026103	FAS	Fas cell surface death receptor
ENSG00000026950	BTN3A1	butyrophilin subfamily 3 member A1
ENSG00000027697	IFNGR1	interferon gamma receptor 1
ENSG00000028137	TNFRSF1B	TNF receptor superfamily member 1B
ENSG00000044574	HSPA5	heat shock protein family A (Hsp70) member 5
ENSG00000048462	TNFRSF17	TNF receptor superfamily member 17
ENSG00000049249	TNFRSF9	TNF receptor superfamily member 9
ENSG00000058262	SEC61A1	SEC61 translocon subunit alpha 1
ENSG00000064012	CASP8	caspase 8
ENSG00000064490	RFXANK	regulatory factor X associated ankyrin containing protein
ENSG00000065665	SEC61A2	SEC61 translocon subunit alpha 2
ENSG00000067182	TNFRSF1A	TNF receptor superfamily member 1A
ENSG00000073008	PVR	PVR cell adhesion molecule
ENSG00000073756	PTGS2	prostaglandin-endoperoxide synthase 2
ENSG00000078618	NRDC	nardilysin convertase
ENSG00000079385	CEACAM1	CEA cell adhesion molecule 1
ENSG00000080824	HSP90AA1	heat shock protein 90 alpha family class A member 1
ENSG00000081181	ARG2	arginase 2
ENSG00000087088	BAX	BCL2 associated X, apoptosis regulator
ENSG00000089250	NOS1	nitric oxide synthase 1
ENSG00000089685	BIRC5	baculoviral IAP repeat containing 5
ENSG00000089692	LAG3	lymphocyte activating 3
ENSG00000091972	CD200	CD200 molecule
ENSG00000092010	PSME1	proteasome activator subunit 1
ENSG00000092969	TGFB2	transforming growth factor beta 2
ENSG00000095303	PTGS1	prostaglandin-endoperoxide synthase 1
ENSG00000096384	HSP90AB1	heat shock protein 90 alpha family class B member 1
ENSG00000096968	JAK2	Janus kinase 2
ENSG00000100097	LGALS1	galectin 1
ENSG00000100450	GZMH	granzyme H
ENSG00000100453	GZMB	granzyme B
ENSG00000100600	LGMN	legumain
ENSG00000100911	PSME2	proteasome activator subunit 2
ENSG00000101017	CD40	CD40 molecule
ENSG00000101197	BIRC7	baculoviral IAP repeat containing 7
ENSG00000102245	CD40LG	CD40 ligand
ENSG00000102524	TNFSF13B	TNF superfamily member 13b
ENSG00000102871	TRADD	TNFRSF1A associated via death domain
ENSG00000102962	CCL22	C-C motif chemokine ligand 22
ENSG00000103855	CD276	CD276 molecule
ENSG00000104689	TNFRSF10A	TNF receptor superfamily member 10a
ENSG00000104972	LILRB1	leukocyte immunoglobulin like receptor B1
ENSG00000105329	TGFB1	transforming growth factor beta 1
ENSG00000105639	JAK3	Janus kinase 3
ENSG00000106144	CASP2	caspase 2
ENSG00000106803	SEC61B	SEC61 translocon subunit beta
ENSG00000107562	CXCL12	C-X-C motif chemokine ligand 12
ENSG00000107738	VSIR	V-set immunoregulatory receptor
ENSG00000108342	CSF3	colony stimulating factor 3
ENSG00000108691	CCL2	C-C motif chemokine ligand 2
ENSG00000109943	CRTAM	cytotoxic and regulatory T cell molecule
ENSG00000109956	B3GAT1	beta-1,3-glucuronyltransferase 1
ENSG00000110330	BIRC2	baculoviral IAP repeat containing 2
ENSG00000111537	IFNG	interferon gamma
ENSG00000111640	GAPDH	glyceraldehyde-3-phosphate dehydrogenase
ENSG00000111796	KLRB1	killer cell lectin like receptor B1
ENSG00000111981	ULBP1	UL16 binding protein 1
ENSG00000112715	VEGFA	vascular endothelial growth factor A
ENSG00000113088	GZMK	granzyme K
ENSG00000113441	LNPEP	leucyl and cystinyl aminopeptidase
ENSG00000113520	IL4	interleukin 4
ENSG00000113916	BCL6	BCL6 transcription repressor
ENSG00000114013	CD86	CD86 molecule
ENSG00000114455	HHLA2	HERV-H LTR-associating 2
ENSG00000115415	STAT1	signal transducer and activator of transcription 1
ENSG00000115760	BIRC6	baculoviral IAP repeat containing 6
ENSG00000117091	CD48	CD48 molecule
ENSG00000117281	CD160	CD160 molecule
ENSG00000117560	FASLG	Fas ligand
ENSG00000117586	TNFSF4	TNF superfamily member 4
ENSG00000118520	ARG1	arginase 1
ENSG00000119699	TGFB3	transforming growth factor beta 3
ENSG00000120217	CD274	CD274 molecule
ENSG00000120242	IFNA8	interferon alpha 8
ENSG00000120337	TNFSF18	TNF superfamily member 18
ENSG00000120868	APAF1	apoptotic peptidase activating factor 1
ENSG00000120889	TNFRSF10B	TNF receptor superfamily member 10b
ENSG00000121594	CD80	CD80 molecule
ENSG00000121858	TNFSF10	TNF superfamily member 10
ENSG00000122223	CD244	CD244 molecule
ENSG00000123213	NLN	neurolysin
ENSG00000124508	BTN2A2	butyrophilin subfamily 2 member A2
ENSG00000124557	BTN1A1	butyrophilin subfamily 1 member A1
ENSG00000125498	KIR2DL1	killer cell immunoglobulin like receptor, two Ig domains and long cytoplasmic tail 1
ENSG00000125657	TNFSF9	TNF superfamily member 9
ENSG00000125726	CD70	CD70 molecule
ENSG00000125735	TNFSF14	TNF superfamily member 14
ENSG00000127022	CANX	calnexin
ENSG00000127191	TRAF2	TNF receptor associated factor 2
ENSG00000128271	ADORA2A	adenosine A2a receptor
ENSG00000129465	RIPK3	receptor interacting serine/threonine kinase 3
ENSG00000130202	NECTIN2	nectin cell adhesion molecule 2
ENSG00000131015	ULBP2	UL16 binding protein 2
ENSG00000131019	ULBP3	UL16 binding protein 3
ENSG00000131042	LILRB2	leukocyte immunoglobulin like receptor B2
ENSG00000131203	IDO1	indoleamine 2,3-dioxygenase 1
ENSG00000131467	PSME3	proteasome activator subunit 3
ENSG00000131981	LGALS3	galectin 3
ENSG00000132432	SEC61G	SEC61 translocon subunit gamma
ENSG00000132906	CASP9	caspase 9
ENSG00000133111	RFXAP	regulatory factor X associated protein
ENSG00000133703	KRAS	KRAS proto-oncogene, GTPase
ENSG00000134258	VTCN1	V-set domain containing T cell activation inhibitor 1
ENSG00000134539	KLRD1	killer cell lectin like receptor D1
ENSG00000134545	KLRC1	killer cell lectin like receptor C1
ENSG00000134900	TPP2	tripeptidyl peptidase 2
ENSG00000135047	CTSL	cathepsin L
ENSG00000135077	HAVCR2	hepatitis A virus cellular receptor 2
ENSG00000135318	NT5E	5-nucleotidase ecto
ENSG00000136244	IL6	interleukin 6
ENSG00000136634	IL10	interleukin 10
ENSG00000136997	MYC	MYC proto-oncogene, bHLH transcription factor
ENSG00000137033	IL33	interleukin 33
ENSG00000137275	RIPK1	receptor interacting serine/threonine kinase 1
ENSG00000137752	CASP1	caspase 1
ENSG00000137757	CASP5	caspase 5
ENSG00000138185	ENTPD1	ectonucleoside triphosphate diphosphohydrolase 1
ENSG00000138794	CASP6	caspase 6
ENSG00000139187	KLRG1	killer cell lectin like receptor G1
ENSG00000139192	TAPBPL	TAP binding protein like
ENSG00000139193	CD27	CD27 molecule
ENSG00000139218	SCAF11	SR-related CTD associated factor 11
ENSG00000140545	MFGE8	milk fat globule EGF and factor V/VIII domain containing
ENSG00000140564	FURIN	furin, paired basic amino acid cleaving enzyme
ENSG00000140853	NLRC5	NLR family CARD domain containing 5
ENSG00000142166	IFNAR1	interferon alpha and beta receptor subunit 1
ENSG00000142867	BCL10	BCL10 immune signaling adaptor
ENSG00000143384	MCL1	MCL1 apoptosis regulator, BCL2 family member
ENSG00000143390	RFX5	regulatory factor X5
ENSG00000145649	GZMA	granzyme A
ENSG00000145777	TSLP	thymic stromal lymphopoietin
ENSG00000145779	TNFAIP8	TNF alpha induced protein 8
ENSG00000146072	TNFRSF21	TNF receptor superfamily member 21
ENSG00000147654	EBAG9	estrogen receptor binding site associated antigen 9
ENSG00000150045	KLRF1	killer cell lectin like receptor F1
ENSG00000150637	CD226	CD226 molecule
ENSG00000151790	TDO2	tryptophan 2,3-dioxygenase
ENSG00000151882	CCL28	C-C motif chemokine ligand 28
ENSG00000153029	MR1	major histocompatibility complex, class I-related
ENSG00000153094	BCL2L11	BCL2 like 11
ENSG00000153283	CD96	CD96 molecule
ENSG00000155918	RAET1L	retinoic acid early transcript 1L
ENSG00000157873	TNFRSF14	TNF receptor superfamily member 14
ENSG00000158473	CD1D	CD1d molecule
ENSG00000158477	CD1A	CD1a molecule
ENSG00000158481	CD1C	CD1c molecule
ENSG00000158485	CD1B	CD1b molecule
ENSG00000158488	CD1E	CD1e molecule
ENSG00000159110	IFNAR2	interferon alpha and beta receptor subunit 2
ENSG00000160049	DFFA	DNA fragmentation factor subunit alpha
ENSG00000160223	ICOSLG	inducible T cell costimulator ligand
ENSG00000162434	JAK1	Janus kinase 1
ENSG00000163098	BIRC8	baculoviral IAP repeat containing 8
ENSG00000163131	CTSS	cathepsin S
ENSG00000163599	CTLA4	cytotoxic T-lymphocyte associated protein 4
ENSG00000163600	ICOS	inducible T cell costimulator
ENSG00000163606	CD200R1	CD200 receptor 1
ENSG00000163631	ALB	albumin
ENSG00000163735	CXCL5	C-X-C motif chemokine ligand 5
ENSG00000164305	CASP3	caspase 3
ENSG00000164307	ERAP1	endoplasmic reticulum aminopeptidase 1
ENSG00000164308	ERAP2	endoplasmic reticulum aminopeptidase 2
ENSG00000164400	CSF2	colony stimulating factor 2
ENSG00000164520	RAET1E	retinoic acid early transcript 1E
ENSG00000164867	NOS3	nitric oxide synthase 3
ENSG00000165806	CASP7	caspase 7
ENSG00000166598	HSP90B1	heat shock protein 90 beta family member 1
ENSG00000166710	B2M	beta-2-microglobulin
ENSG00000167004	PDIA3	protein disulfide isomerase family A member 3
ENSG00000167136	ENDOG	endonuclease G
ENSG00000167552	TUBA1A	tubulin alpha 1a
ENSG00000167633	KIR3DL1	killer cell immunoglobulin like receptor, three Ig domains and long cytoplasmic tail 1
ENSG00000167664	TMIGD2	transmembrane and immunoglobulin domain containing 2
ENSG00000168036	CTNNB1	catenin beta 1
ENSG00000168040	FADD	Fas associated via death domain
ENSG00000168394	TAP1	transporter 1, ATP binding cassette subfamily B member
ENSG00000168404	MLKL	mixed lineage kinase domain like pseudokinase
ENSG00000168961	LGALS9	galectin 9
ENSG00000169194	IL13	interleukin 13
ENSG00000169429	CXCL8	C-X-C motif chemokine ligand 8
ENSG00000169598	DFFB	DNA fragmentation factor subunit beta
ENSG00000170542	SERPINB9	serpin family B member 9
ENSG00000171552	BCL2L1	BCL2 like 1
ENSG00000171791	BCL2	BCL2 apoptosis regulator
ENSG00000171855	IFNB1	interferon beta 1
ENSG00000171862	PTEN	phosphatase and tensin homolog
ENSG00000172009	THOP1	thimet oligopeptidase 1
ENSG00000172115	CYCS	cytochrome c, somatic
ENSG00000173530	TNFRSF10D	TNF receptor superfamily member 10d
ENSG00000173535	TNFRSF10C	TNF receptor superfamily member 10c
ENSG00000174775	HRAS	HRas proto-oncogene, GTPase
ENSG00000177707	NECTIN3	nectin cell adhesion molecule 3
ENSG00000178562	CD28	CD28 molecule
ENSG00000178803	ADORA2A-AS1	ADORA2A antisense RNA 1
ENSG00000179218	CALR	calreticulin
ENSG00000179344	HLA-DQB1	major histocompatibility complex, class II, DQ beta 1
ENSG00000179477	ALOX12B	arachidonate 12-lipoxygenase, 12R type
ENSG00000179583	CIITA	class II major histocompatibility complex transactivator
ENSG00000179593	ALOX15B	arachidonate 15-lipoxygenase type B
ENSG00000180644	PRF1	perforin 1
ENSG00000181634	TNFSF15	TNF superfamily member 15
ENSG00000181847	TIGIT	T cell immunoreceptor with Ig and ITIM domains
ENSG00000182985	CADM1	cell adhesion molecule 1
ENSG00000184371	CSF1	colony stimulating factor 1
ENSG00000185338	SOCS1	suppressor of cytokine signaling 1
ENSG00000185615	PDIA2	protein disulfide isomerase family A member 2
ENSG00000186265	BTLA	B and T lymphocyte associated
ENSG00000186827	TNFRSF4	TNF receptor superfamily member 4
ENSG00000186891	TNFRSF18	TNF receptor superfamily member 18
ENSG00000188379	IFNA2	interferon alpha 2
ENSG00000188389	PDCD1	programmed cell death 1
ENSG00000188676	IDO2	indoleamine 2,3-dioxygenase 2
ENSG00000189013	KIR2DL4	killer cell immunoglobulin like receptor, two Ig domains and long cytoplasmic tail 4
ENSG00000189377	CXCL17	C-X-C motif chemokine ligand 17
ENSG00000196126	HLA-DRB1	major histocompatibility complex, class II, DR beta 1
ENSG00000196735	HLA-DQA1	major histocompatibility complex, class II, DQ alpha 1
ENSG00000196776	CD47	CD47 molecule
ENSG00000196954	CASP4	caspase 4
ENSG00000197540	GZMM	granzyme M
ENSG00000197646	PDCD1LG2	programmed cell death 1 ligand 2
ENSG00000197919	IFNA1	interferon alpha 1
ENSG00000198053	SIRPA	signal regulatory protein alpha
ENSG00000198502	HLA-DRB5	major histocompatibility complex, class II, DR beta 5
ENSG00000203722	RAET1G	retinoic acid early transcript 1G
ENSG00000204252	HLA-DOA	major histocompatibility complex, class II, DO alpha
ENSG00000204257	HLA-DMA	major histocompatibility complex, class II, DM alpha
ENSG00000204264	PSMB8	proteasome 20S subunit beta 8
ENSG00000204267	TAP2	transporter 2, ATP binding cassette subfamily B member
ENSG00000204287	HLA-DRA	major histocompatibility complex, class II, DR alpha
ENSG00000204290	BTNL2	butyrophilin like 2
ENSG00000204403	CASP12	caspase 12 (gene/pseudogene)
ENSG00000204516	MICB	MHC class I polypeptide-related sequence B
ENSG00000204520	MICA	MHC class I polypeptide-related sequence A
ENSG00000204525	HLA-C	major histocompatibility complex, class I, C
ENSG00000204592	HLA-E	major histocompatibility complex, class I, E
ENSG00000204632	HLA-G	major histocompatibility complex, class I, G
ENSG00000204642	HLA-F	major histocompatibility complex, class I, F
ENSG00000205220	PSMB10	proteasome 20S subunit beta 10
ENSG00000205809	KLRC2	killer cell lectin like receptor C2
ENSG00000206503	HLA-A	major histocompatibility complex, class I, A
ENSG00000213281	NRAS	NRAS proto-oncogene, GTPase
ENSG00000213413	PVRIG	PVR related immunoglobulin domain containing
ENSG00000213809	KLRK1	killer cell lectin like receptor K1
ENSG00000214042	IFNA7	interferon alpha 7
ENSG00000215039	CD27-AS1	CD27 antisense RNA 1
ENSG00000215788	TNFRSF25	TNF receptor superfamily member 25
ENSG00000216490	IFI30	IFI30 lysosomal thiol reductase
ENSG00000223865	HLA-DPB1	major histocompatibility complex, class II, DP beta 1
ENSG00000224730	LILRB1-AS1	LILRB1 antisense RNA 1
ENSG00000226688	ENTPD1-AS1	ENTPD1 antisense RNA 1
ENSG00000226979	LTA	lymphotoxin alpha
ENSG00000231021	HLA-DRB4	major histocompatibility complex, class II, DR beta 4
ENSG00000231389	HLA-DPA1	major histocompatibility complex, class II, DP alpha 1
ENSG00000231679	HLA-DRB3	major histocompatibility complex, class II, DR beta 3
ENSG00000231925	TAPBP	TAP binding protein
ENSG00000232810	TNF	tumor necrosis factor
ENSG00000234745	HLA-B	major histocompatibility complex, class I, B
ENSG00000234829	IFNA17	interferon alpha 17
ENSG00000237541	HLA-DQA2	major histocompatibility complex, class II, DQ alpha 2
ENSG00000238164	TNFRSF14-AS1	TNFRSF14 antisense RNA 1
ENSG00000239697	TNFSF12	TNF superfamily member 12
ENSG00000240065	PSMB9	proteasome 20S subunit beta 9
ENSG00000240403	KIR3DL2	killer cell immunoglobulin like receptor, three Ig domains and long cytoplasmic tail 2
ENSG00000241106	HLA-DOB	major histocompatibility complex, class II, DO beta
ENSG00000241635	UGT1A1	UDP glucuronosyltransferase family 1 member A1
ENSG00000242019	KIR3DL3	killer cell immunoglobulin like receptor, three Ig domains and long cytoplasmic tail 3
ENSG00000242574	HLA-DMB	major histocompatibility complex, class II, DM beta
ENSG00000243509	TNFRSF6B	TNF receptor superfamily member 6b
ENSG00000243772	KIR2DL3	killer cell immunoglobulin like receptor, two Ig domains and long cytoplasmic tail 3
ENSG00000255733	IFNG-AS1	IFNG antisense RNA 1
ENSG00000271503	CCL5	C-C motif chemokine ligand 5
ENSG00000277632	CCL3	C-C motif chemokine ligand 3
